# Supplementary material for: A co-crystal between benzene and ethane: a potential evaporite material for Saturn’s moon Titan
Source: IUCrJ. 2016 Mar 30;3(Pt 3):192–9. doi: 10.1107/S2052252516002815 (PMC4856141; doi:10.1107/S2052252516002815)
Supplement: Supplementary file 1 [file m-03-00192-sup1.cif]

data_global
#==============================================================================
# PROCESSING SUMMARY (IUCr Office Use Only)

_journal_date_recd_electronic      2015-08-04
_journal_date_to_coeditor         ?
_journal_date_from_coeditor       ?
_journal_date_accepted     2016-02-16
_journal_date_printers_first      ?
_journal_date_printers_final      ?
_journal_date_proofs_out          ?
_journal_date_proofs_in           ?
_journal_coeditor_name            ?
_journal_coeditor_code      BI5052SUP1
_journal_coeditor_notes
; ?
;
_journal_paper_category      FA
_journal_techeditor_code      M160281
_iucr_compatibility_tag          ACTA95
_journal_techeditor_notes  
;
;
_journal_coden_ASTM               ?
_journal_name_full                ?
_journal_year                     ?
_journal_volume                   ?
_journal_issue                    ?
_journal_page_first               ?
_journal_page_last                ?
_journal_suppl_publ_number        ?
_journal_suppl_publ_pages         ?
#==============================================================================
loop_
  _audit_conform_dict_name
  _audit_conform_dict_version
  _audit_conform_dict_location
     cif_core.dic .  ftp://ftp.iucr.org/pub/cif_core.dic
     cif_pd.dic . ftp://ftp.iucr.org/pub/cif_pd.dic

#==============================================================================
# 1. SUBMISSION DETAILS
#==============================================================================

_publ_requested_journal          'IuCrJ'
_publ_contact_author_name        'H.E. Maynard-Casely'
_publ_contact_author_address     'ANSTO, Locked Bag 2001, 2232, NSW, Australia'
_publ_contact_author_email       helenmc@ansto.gov.au
_publ_contact_author_phone       '+61 (0) 2 9717 2954'

loop_
_publ_author_name
_publ_author_address
'Maynard-Casely, H.E.' 'ANSTO, Locked Bag 2001, 2232, NSW, Australia'
'Hodyss, R.'
'Jet Propulsion Laboratory, California Institute of Technology'
'Cable, M.L.'
'Jet Propulsion Laboratory, California Institute of Technology'
'Vu, T.H.'
'Jet Propulsion Laboratory, California Institute of Technology'
'Rahm, M.'
'Jet Propulsion Laboratory, California Institute of Technology'

#==============================================================================
# BASIC EXPERIMENTAL DETAILS

_cell_measurement_temperature     90
_diffrn_ambient_temperature       90
_diffrn_radiation_wavelength      0.826


#==============================================================================
data_benzene_ethane_cocrystal
_database_code_depnum_ccdc_archive 'CCDC 1454031'
#==============================================================================
_pd_block_diffractogram_id        '90 K benzene ethane co-crystal and benzene'
_chemical_name_mineral            'Benzene:ethane co-crystal'

loop_
_symmetry_equiv_pos_as_xyz
 '-x, -y, -z'
 '-x+1/3, -y-1/3, -z-1/3'
 '-x-1/3, -y+1/3, -z+1/3'
 '-x+y, -x, z'
 '-x+y+1/3, -x-1/3, z-1/3'
 '-x+y-1/3, -x+1/3, z+1/3'
 '-y, x-y, z'
 '-y+1/3, x-y-1/3, z-1/3'
 '-y-1/3, x-y+1/3, z+1/3'
 'y, -x+y, -z'
 'y+1/3, -x+y-1/3, -z-1/3'
 'y-1/3, -x+y+1/3, -z+1/3'
 'x-y, x, -z'
 'x-y+1/3, x-1/3, -z-1/3'
 'x-y-1/3, x+1/3, -z+1/3'
 'x, y, z'
 'x+1/3, y-1/3, z-1/3'
 'x-1/3, y+1/3, z+1/3' 

_cell_length_a                    15.97714(5)
_cell_length_b                    15.97714(5)
_cell_length_c                    5.581157(2)
_cell_angle_alpha                 90
_cell_angle_beta                  90
_cell_angle_gamma                 120
_cell_volume                      1233.823
_symmetry_space_group_name_H-M    R-3
_symmetry_cell_setting            hexagonal

#==============================================================================
# ATOMIC COORDINATES AND DISPLACEMENT PARAMETERS
#==============================================================================
loop_
_atom_site_label
_atom_site_type_symbol
_atom_site_symmetry_multiplicity
_atom_site_fract_x
_atom_site_fract_y
_atom_site_fract_z
_atom_site_occupancy
_atom_site_B_iso_or_equiv
C1b  C  18  0.547(2)   0.000(1)  -0.213(2)  1.0  1.93(3)
C2b  C  18  0.451(2)  -0.070(2)  -0.175(3)  1.0  1.93(3)
C3b  C  18  0.596(2)   0.071(2)  -0.038(2)  1.0  1.93(3)
H1b  H  18  0.417(2)  -0.001(2)   0.378(2)  1.0  1.93(3)
H2b  H  18  0.588(2)   0.125(2)   0.310(3)  1.0  1.93(3)
H3b  H  18  0.329(2)  -0.127(2)   0.067(3)  1.0  1.93(3)
C1e  C   6  0.000      0.000      0.363(2)  1.0  2.2(1)
H1e  H  18 -0.040(2)   0.031(2)   0.284(2)  1.0  2.2(1)

#==============================================================================
data_benzene
_database_code_depnum_ccdc_archive 'CCDC 1454032'
#==============================================================================
_pd_block_diffractogram_id        '90 K benzene ethane co-crystal and benzene'
_chemical_name_mineral            'Benzene'

_cell_length_a                    7.3827(2)
_cell_length_b                    9.4187(1)
_cell_length_c                    6.7575(1)
_cell_angle_alpha                 90
_cell_angle_beta                  90
_cell_angle_gamma                 90
_cell_volume                      470.3102
_symmetry_space_group_name_H-M    Pbca
_symmetry_cell_setting            orthorhombic

loop_
_symmetry_equiv_pos_as_xyz
 '-x, -y, -z'
 '-x, y+1/2, -z+1/2'
 '-x+1/2, -y, z+1/2'
 '-x+1/2, y+1/2, z'
 'x, -y+1/2, z+1/2'
 'x, y, z'
 'x+1/2, -y+1/2, -z'
 'x+1/2, y, -z+1/2'

#==============================================================================
# ATOMIC COORDINATES AND DISPLACEMENT PARAMETERS
#==============================================================================
loop_
_atom_site_label
_atom_site_type_symbol
_atom_site_symmetry_multiplicity
_atom_site_fract_x
_atom_site_fract_y
_atom_site_fract_z
_atom_site_occupancy
_atom_site_B_iso_or_equiv
C1   C   8  -0.0569    0.1387   -0.0054   1   1
C2   C   8  -0.1335    0.046     0.1264   1   1
C3   C   8   0.0774    0.0925   -0.1295   1   1
H1   H   8  -0.0976    0.2447   -0.0177   1   1
H2   H   8  -0.2409    0.0794    0.2218   1   1
H3   H   8   0.1371    0.1631   -0.2312   1   1

#==============================================================================
# EXPERIMENTAL DATA
data_refinedPDpattern
#==============================================================================
_exptl_special_details
;
Data collected at the PD beamline of the Australian Synchrotron 
;

_pd_spec_mount_mode               transmission
_pd_spec_shape                    cylinder
_pd_char_colour                   white
_pd_calibration_special_details
;
verified from refinement of a pattern taken of a NIST LaB6 (SRM 660b) powder
;
_diffrn_source                    'Australian Synchrotron'
_diffrn_radiation_type            synchrotron
_diffrn_detector                  'MYTHEN detector'
_pd_meas_scan_method              cont

# The following six items are used for angular dispersive measurements only.

_diffrn_radiation_wavelength      0.826
_diffrn_radiation_monochromator   Si(111)

#  The following four items give details of the measured (not processed)
#  powder pattern.  Angles are in degrees.

_pd_meas_2theta_range_inc         0.002
_pd_meas_2theta_range_min         2.53611
_pd_meas_2theta_range_max         82.32030

#==============================================================================
# REFINEMENT DATA
#==============================================================================
_pd_proc_ls_special_details
;
Pattern supplied is multiphase
;

# The next three items are given as text.

_pd_proc_ls_profile_function      'Thompson Cox Hastings'
_pd_proc_ls_background_function   'Chebychev polynomial'

_pd_proc_ls_prof_R_factor         0.03978
_pd_proc_ls_prof_wR_factor        0.07416
_pd_proc_ls_prof_wR_expected      0.01116
_refine_ls_R_I_factor             ?
_refine_ls_R_Fsqd_factor          ?
_refine_ls_R_factor_all           ?

_refine_special_details
;
Refined with rigid body units defined for benzene and ethane
;

_refine_ls_matrix_type            ?
_refine_ls_weighting_scheme       1/(sigmaYobs)2
_refine_ls_weighting_details      ?
_refine_ls_hydrogen_treatment     constr
_refine_ls_extinction_method      ?
_refine_ls_extinction_coef        ?
_refine_ls_number_parameters      ?
_refine_ls_number_restraints      ?
_refine_ls_number_constraints     ?

# The following item is the same as CHI, the square root of 'CHI squared'
_refine_ls_goodness_of_fit_all    6.41

_computing_cell_refinement        'TOPAS 4.1'
_computing_structure_solution     'FOX 9.1'
_computing_structure_refinement   'TOPAS 4.1'

#==============================================================================
# DATA
_pd_block_diffractogram_id        '90 K benzene ethane co-crystal and benzene'
_pd_block_id           '90 K pattern of benzene ethane co-crystal and benzene'
#==============================================================================
loop_
_pd_meas_2theta_scan
_pd_proc_intensity_total
_pd_calc_intensity_total
_pd_proc_ls_weight
     2.53611 31470.00780 33645.80000   0.0000281
     2.53987 31460.57700 33815.90000   0.0000279
     2.54362 31451.17397 33492.10000   0.0000282
     2.54738 31441.74856 33359.50000   0.0000284
     2.55114 31432.32586 33136.60000   0.0000287
     2.55490 31422.90586 33657.40000   0.0000280
     2.55865 31413.51360 33222.80000   0.0000284
     2.56241 31404.09900 33268.50000   0.0000282
     2.56617 31394.68709 33302.00000   0.0000281
     2.56992 31385.30291 33668.80000   0.0000280
     2.57368 31375.89640 33229.10000   0.0000286
     2.57744 31366.49258 33754.80000   0.0000281
     2.58119 31357.11647 33203.70000   0.0000283
     2.58495 31347.71804 33460.60000   0.0000281
     2.58871 31338.32232 33224.40000   0.0000285
     2.59247 31328.92929 33264.90000   0.0000283
     2.59622 31319.56393 32981.60000   0.0000288
     2.59998 31310.17628 33228.30000   0.0000285
     2.60374 31300.79134 32959.20000   0.0000285
     2.60749 31291.43403 33090.60000   0.0000287
     2.61125 31282.05447 33135.80000   0.0000285
     2.61501 31272.67760 33258.10000   0.0000284
     2.61877 31263.30342 32934.60000   0.0000287
     2.62252 31253.95686 33180.90000   0.0000284
     2.62628 31244.58806 32966.50000   0.0000285
     2.63004 31235.22195 33351.30000   0.0000282
     2.63380 31225.85854 33155.60000   0.0000287
     2.63755 31216.52271 33131.80000   0.0000284
     2.64131 31207.16467 32945.10000   0.0000287
     2.64507 31197.80932 33258.30000   0.0000284
     2.64882 31188.48153 33379.80000   0.0000284
     2.65258 31179.13155 33185.50000   0.0000287
     2.65634 31169.78426 32737.50000   0.0000289
     2.66010 31160.43966 33005.90000   0.0000287
     2.66385 31151.12259 33004.50000   0.0000288
     2.66761 31141.78336 33126.00000   0.0000287
     2.67137 31132.44681 32906.90000   0.0000287
     2.67513 31123.11295 33034.40000   0.0000287
     2.67888 31113.80659 32639.20000   0.0000290
     2.68264 31104.47810 32744.10000   0.0000288
     2.68640 31095.15229 32437.60000   0.0000290
     2.69016 31085.82916 32896.90000   0.0000284
     2.69391 31076.53350 32909.10000   0.0000287
     2.69767 31067.21574 32549.10000   0.0000290
     2.70143 31057.90065 32378.00000   0.0000292
     2.70519 31048.58825 32888.10000   0.0000287
     2.70894 31039.30329 32278.40000   0.0000291
     2.71270 31029.99625 32404.50000   0.0000293
     2.71646 31020.69188 32856.50000   0.0000285
     2.72022 31011.39020 32977.90000   0.0000287
     2.72398 31002.09120 32327.60000   0.0000296
     2.72773 30992.81959 32684.20000   0.0000289
     2.73149 30983.52594 32251.00000   0.0000291
     2.73525 30974.23497 32913.80000   0.0000288
     2.73901 30964.94667 32234.10000   0.0000290
     2.74276 30955.68575 32805.40000   0.0000287
     2.74652 30946.40280 32291.90000   0.0000292
     2.75028 30937.12253 32548.30000   0.0000291
     2.75404 30927.84493 32244.80000   0.0000292
     2.75779 30918.59468 32633.20000   0.0000291
     2.76155 30909.32243 31992.10000   0.0000296
     2.76531 30900.05285 32583.50000   0.0000292
     2.76907 30890.78595 32458.40000   0.0000289
     2.77283 30881.52172 32869.10000   0.0000287
     2.77658 30872.28479 32519.70000   0.0000291
     2.78034 30863.02590 32401.30000   0.0000292
     2.78410 30853.76969 32298.80000   0.0000292
     2.78786 30844.51614 32576.10000   0.0000292
     2.79162 30835.26527 32043.30000   0.0000297
     2.79537 30826.04166 32281.80000   0.0000294
     2.79913 30816.79612 32075.30000   0.0000296
     2.80289 30807.55325 32345.30000   0.0000292
     2.80665 30798.31305 32406.30000   0.0000291
     2.81041 30789.07551 32297.10000   0.0000294
     2.81416 30779.86521 31723.70000   0.0000300
     2.81792 30770.63300 32404.10000   0.0000291
     2.82168 30761.40347 32077.10000   0.0000293
     2.82544 30752.17660 32189.20000   0.0000294
     2.82920 30742.95240 32353.10000   0.0000293
     2.83295 30733.75539 31956.90000   0.0000296
     2.83671 30724.53651 32126.80000   0.0000295
     2.84047 30715.32030 32179.30000   0.0000295
     2.84423 30706.10675 32028.30000   0.0000295
     2.84799 30696.89587 31882.20000   0.0000295
     2.85174 30687.71213 31826.60000   0.0000298
     2.85550 30678.50657 31930.00000   0.0000296
     2.85926 30669.30367 31876.60000   0.0000295
     2.86302 30660.10343 31543.80000   0.0000298
     2.86678 30650.90586 31922.40000   0.0000295
     2.87053 30641.73539 31971.60000   0.0000293
     2.87429 30632.54313 31960.10000   0.0000296
     2.87805 30623.35353 31896.90000   0.0000297
     2.88181 30614.16659 31790.00000   0.0000296
     2.88557 30604.98231 32267.20000   0.0000294
     2.88933 30595.80069 31540.20000   0.0000301
     2.89308 30586.64613 31840.60000   0.0000297
     2.89684 30577.46982 31809.10000   0.0000296
     2.90060 30568.29616 31876.00000   0.0000297
     2.90436 30559.12516 31299.80000   0.0000302
     2.90812 30549.95682 31602.00000   0.0000296
     2.91188 30540.79113 31781.20000   0.0000297
     2.91563 30531.65247 31621.80000   0.0000300
     2.91939 30522.49209 31618.20000   0.0000301
     2.92315 30513.33436 31872.40000   0.0000295
     2.92691 30504.17929 31601.70000   0.0000298
     2.93067 30495.02687 31863.90000   0.0000297
     2.93443 30485.87710 31431.50000   0.0000301
     2.93818 30476.75432 31525.40000   0.0000301
     2.94194 30467.60985 31676.80000   0.0000297
     2.94570 30458.46803 31576.20000   0.0000301
     2.94946 30449.32887 31931.70000   0.0000295
     2.95322 30440.19236 31742.20000   0.0000299
     2.95698 30431.05849 31377.70000   0.0000302
     2.96074 30421.92728 31503.70000   0.0000300
     2.96449 30412.82299 31076.50000   0.0000304
     2.96825 30403.69707 31405.70000   0.0000300
     2.97201 30394.57380 31332.10000   0.0000303
     2.97577 30385.45318 31796.20000   0.0000300
     2.97953 30376.33520 31136.20000   0.0000304
     2.98329 30367.21987 31219.70000   0.0000306
     2.98705 30358.10719 31373.70000   0.0000304
     2.99080 30349.02138 31522.40000   0.0000301
     2.99456 30339.91398 31497.30000   0.0000302
     2.99832 30330.80923 31377.80000   0.0000301
     3.00208 30321.70713 31199.70000   0.0000304
     3.00584 30312.60766 31452.70000   0.0000301
     3.00960 30303.51085 31061.60000   0.0000308
     3.01336 30294.41667 30987.00000   0.0000307
     3.02087 30276.26042 31313.70000   0.0000304
     3.02463 30267.17417 31242.60000   0.0000302
     3.02581 30264.32318 30892.98526   0.0000307
     3.02839 30258.09056 30954.70000   0.0000311
     3.02957 30255.24040 31183.40675   0.0000304
     3.03332 30246.18440 31382.52148   0.0000302
     3.03591 30239.93126 30734.00000   0.0000313
     3.03708 30237.10689 31228.41008   0.0000304
     3.03967 30230.85557 31533.00000   0.0000303
     3.04084 30228.03203 30785.77733   0.0000310
     3.04343 30221.78252 31372.70000   0.0000306
     3.04460 30218.95980 31088.09970   0.0000304
     3.04718 30212.73624 30843.90000   0.0000307
     3.04835 30209.91433 30811.47923   0.0000308
     3.05094 30203.66846 31278.60000   0.0000303
     3.05211 30200.84737 31041.89628   0.0000303
     3.05470 30194.60332 31140.80000   0.0000304
     3.05587 30191.78306 30865.98327   0.0000304
     3.05846 30185.54082 31264.20000   0.0000306
     3.05962 30182.74547 31144.70388   0.0000304
     3.06222 30176.48096 30694.00000   0.0000311
     3.06338 30173.68643 30877.18410   0.0000308
     3.06598 30167.42373 31323.40000   0.0000301
     3.06714 30164.63001 31176.50624   0.0000305
     3.06974 30158.36914 31106.20000   0.0000307
     3.07089 30155.60032 31063.09785   0.0000304
     3.07350 30149.31719 31001.70000   0.0000307
     3.07465 30146.54917 31110.40135   0.0000303
     3.07725 30140.29194 30805.30000   0.0000311
     3.07841 30137.50066 30685.06988   0.0000309
     3.08101 30131.24525 31245.30000   0.0000303
     3.08217 30128.45478 31137.40334   0.0000304
     3.08477 30122.20120 30956.80000   0.0000307
     3.08592 30119.43559 30745.57436   0.0000310
     3.08853 30113.15978 31170.80000   0.0000305
     3.08968 30110.39498 31067.99821   0.0000306
     3.09229 30104.12100 30688.20000   0.0000309
     3.09344 30101.35700 30945.78917   0.0000304
     3.09605 30095.08485 31137.20000   0.0000304
     3.09719 30092.34568 30869.88356   0.0000308
     3.09981 30086.05133 31118.60000   0.0000305
     3.10095 30083.31296 31018.79457   0.0000305
     3.10357 30077.02044 30945.40000   0.0000312
     3.10471 30074.28288 31011.49403   0.0000306
     3.10733 30067.99219 30865.00000   0.0000309
     3.10847 30065.25542 30579.96211   0.0000310
     3.11109 30058.96657 30725.10000   0.0000308
     3.11222 30056.25460 31025.99510   0.0000305
     3.11484 30049.96758 30792.90000   0.0000308
     3.11598 30047.23240 30763.37568   0.0000307
     3.11860 30040.94721 31078.50000   0.0000306
     3.11974 30038.21283 30993.19268   0.0000304
     3.12236 30031.92948 30403.70000   0.0000313
     3.12350 30029.19590 30682.46969   0.0000311
     3.12612 30022.91437 30969.80000   0.0000308
     3.12725 30020.20556 31143.30378   0.0000303
     3.12988 30013.90190 30825.80000   0.0000306
     3.13101 30011.19387 30270.13919   0.0000314
     3.13364 30004.89205 30777.50000   0.0000308
     3.13477 30002.18482 30949.68946   0.0000306
     3.13740 29995.88483 30867.30000   0.0000307
     3.13852 29993.20234 30576.26184   0.0000311
     3.14116 29986.88024 30931.50000   0.0000308
     3.14228 29984.19853 30651.56741   0.0000312
     3.14492 29977.87828 30846.10000   0.0000306
     3.14604 29975.19736 31008.29379   0.0000305
     3.14868 29968.87895 30957.70000   0.0000307
     3.14980 29966.19880 30804.07869   0.0000309
     3.15243 29959.90617 30690.90000   0.0000312
     3.15355 29957.22680 30412.54973   0.0000313
     3.15619 29950.91208 30925.50000   0.0000307
     3.15731 29948.23350 30707.57155   0.0000311
     3.15995 29941.92062 30451.60000   0.0000311
     3.16107 29939.24282 30299.14134   0.0000313
     3.16371 29932.93178 30872.70000   0.0000310
     3.16483 29930.25477 30785.27730   0.0000309
     3.16747 29923.94557 30924.60000   0.0000306
     3.16858 29921.29323 30395.44846   0.0000313
     3.17123 29914.96199 30571.80000   0.0000310
     3.17234 29912.31042 31020.59470   0.0000304
     3.17499 29905.98103 30707.20000   0.0000310
     3.17610 29903.33023 30414.94990   0.0000310
     3.17875 29897.00269 30671.10000   0.0000313
     3.17986 29894.35267 30718.57236   0.0000305
     3.18251 29888.02697 30616.30000   0.0000311
     3.18361 29885.40159 30550.45993   0.0000311
     3.18627 29879.05388 30867.30000   0.0000308
     3.18737 29876.42927 30665.56844   0.0000309
     3.19003 29870.08341 30560.20000   0.0000313
     3.19113 29867.45957 30464.45357   0.0000311
     3.19379 29861.11556 30794.90000   0.0000308
     3.19489 29858.49249 30602.96381   0.0000309
     3.19754 29852.17418 30498.30000   0.0000312
     3.19864 29849.55187 30565.06101   0.0000308
     3.20130 29843.21157 30539.10000   0.0000311
     3.20240 29840.59003 30454.95286   0.0000313
     3.20506 29834.25158 30560.10000   0.0000312
     3.20616 29831.63080 30624.56541   0.0000306
     3.20882 29825.29421 30813.90000   0.0000309
     3.20992 29822.67420 30576.86188   0.0000310
     3.21258 29816.33946 30338.30000   0.0000314
     3.21368 29813.72021 30378.64722   0.0000316
     3.21634 29807.38733 30812.70000   0.0000310
     3.21743 29804.79265 30284.24023   0.0000313
     3.22010 29798.43782 30438.80000   0.0000314
     3.22119 29795.84390 30354.94546   0.0000310
     3.22386 29789.49093 30521.40000   0.0000315
     3.22495 29786.89777 30588.06271   0.0000310
     3.22762 29780.54665 30245.60000   0.0000315
     3.22871 29777.95425 30006.41968   0.0000313
     3.23138 29771.60500 30364.80000   0.0000315
     3.23246 29769.03713 30397.44861   0.0000311
     3.23514 29762.66596 30383.80000   0.0000316
     3.23622 29760.09884 30202.73420   0.0000313
     3.23890 29753.72953 30299.80000   0.0000316
     3.23998 29751.16317 30326.24334   0.0000314
     3.24266 29744.79573 30079.10000   0.0000318
     3.24374 29742.23012 29996.61896   0.0000315
     3.24642 29735.86454 30336.40000   0.0000314
     3.24749 29733.32343 30234.13653   0.0000315
     3.25018 29726.93596 30168.00000   0.0000322
     3.25125 29724.39560 30311.44225   0.0000313
     3.25393 29718.03374 29962.00000   0.0000318
     3.25501 29715.47038 30771.37627   0.0000309
     3.25769 29709.11039 30201.40000   0.0000317
     3.25877 29706.54778 30076.22485   0.0000313
     3.26145 29700.18965 30420.00000   0.0000312
     3.26253 29697.62779 30587.56267   0.0000309
     3.26521 29691.27153 29850.60000   0.0000321
     3.26628 29688.73413 30421.15036   0.0000312
     3.26897 29682.35602 30457.00000   0.0000315
     3.27004 29679.81937 30186.43300   0.0000314
     3.27273 29673.44312 29854.10000   0.0000321
     3.27380 29670.90721 30107.92719   0.0000314
     3.27649 29664.53284 30094.10000   0.0000321
     3.27756 29661.99767 30169.03171   0.0000316
     3.28025 29655.62516 30039.20000   0.0000316
     3.28132 29653.09074 30134.62917   0.0000317
     3.28401 29646.72010 30265.90000   0.0000315
     3.28507 29644.21011 30492.25562   0.0000313
     3.28777 29637.81765 29975.90000   0.0000318
     3.28883 29635.30839 30328.64352   0.0000314
     3.29153 29628.91781 29984.70000   0.0000317
     3.29259 29626.40929 30491.85559   0.0000311
     3.29529 29620.02059 29567.10000   0.0000323
     3.29635 29617.51280 29957.21604   0.0000315
     3.29905 29611.12597 30117.50000   0.0000316
     3.30010 29608.64256 30118.02794   0.0000316
     3.30281 29602.23396 29958.80000   0.0000320
     3.30386 29599.75128 29902.81202   0.0000319
     3.30657 29593.34456 29977.40000   0.0000326
     3.30762 29590.86261 30433.65129   0.0000311
     3.31033 29584.45777 29961.60000   0.0000318
     3.31138 29581.97655 30062.92386   0.0000314
     3.31409 29575.57359 29947.10000   0.0000321
     3.31514 29573.09310 30314.74249   0.0000313
     3.31785 29566.69201 29731.40000   0.0000320
     3.31890 29564.21225 30132.22899   0.0000316
     3.32161 29557.81305 30210.90000   0.0000316
     3.32265 29555.35762 30552.56008   0.0000310
     3.32536 29548.96029 29660.20000   0.0000323
     3.32641 29546.48199 30295.94110   0.0000313
     3.32912 29540.08653 29838.00000   0.0000320
     3.33017 29537.60895 30035.82186   0.0000317
     3.33288 29531.21538 29999.70000   0.0000317
     3.33393 29528.73853 29600.18963   0.0000320
     3.33664 29522.34683 30084.80000   0.0000320
     3.33769 29519.87071 30082.22529   0.0000314
     3.34040 29513.48089 30076.90000   0.0000316
     3.34144 29511.02907 29713.79804   0.0000320
     3.34416 29504.61755 29918.80000   0.0000318
     3.34520 29502.16645 30158.73095   0.0000314
     3.34792 29495.75682 29932.10000   0.0000321
     3.34896 29493.30644 29930.21405   0.0000316
     3.35168 29486.89869 29418.90000   0.0000329
     3.35272 29484.44903 29997.91905   0.0000314
     3.35544 29478.04317 29543.30000   0.0000321
     3.35648 29475.59423 30050.22292   0.0000314
     3.35920 29469.19025 29680.30000   0.0000325
     3.36023 29466.76556 29798.20428   0.0000315
     3.36296 29460.33993 29639.00000   0.0000323
     3.36399 29457.91596 29648.69322   0.0000320
     3.36672 29451.49221 29861.40000   0.0000319
     3.36775 29449.06895 30073.92468   0.0000316
     3.37048 29442.64710 29702.90000   0.0000322
     3.37151 29440.22455 29681.49565   0.0000318
     3.37424 29433.80458 29491.70000   0.0000323
     3.37527 29431.38276 29634.69218   0.0000321
     3.37800 29424.96467 29668.40000   0.0000321
     3.37903 29422.54356 29700.79707   0.0000321
     3.38176 29416.12736 29629.30000   0.0000324
     3.38278 29413.73046 29840.00737   0.0000318
     3.38552 29407.29265 29726.10000   0.0000321
     3.38654 29404.89645 29966.71675   0.0000315
     3.38928 29398.46055 29764.40000   0.0000325
     3.39030 29396.06505 30118.92801   0.0000315
     3.39304 29389.63104 29698.80000   0.0000322
     3.39406 29387.23624 29907.91239   0.0000317
     3.39680 29380.80413 29262.30000   0.0000325
     3.39782 29378.41004 29868.00944   0.0000314
     3.40056 29371.97981 29742.00000   0.0000321
     3.40158 29369.58643 29581.08822   0.0000320
     3.40432 29363.15810 29609.20000   0.0000324
     3.40533 29360.78888 29840.20739   0.0000319
     3.40808 29354.33898 29663.40000   0.0000321
     3.40909 29351.97046 29539.28513   0.0000324
     3.41184 29345.52247 29872.70000   0.0000321
     3.41285 29343.15464 29777.30273   0.0000317
     3.41560 29336.70855 29847.60000   0.0000319
     3.41661 29334.34142 29658.69396   0.0000318
     3.41936 29327.89722 29838.90000   0.0000322
     3.42037 29325.53079 30003.11944   0.0000316
     3.42312 29319.08850 29671.30000   0.0000322
     3.42413 29316.72276 29259.26441   0.0000324
     3.42688 29310.28237 29873.80000   0.0000320
     3.42788 29307.94074 30133.12906   0.0000315
     3.43064 29301.47883 29330.20000   0.0000328
     3.43164 29299.13790 29630.99191   0.0000318
     3.43440 29292.67789 29700.80000   0.0000325
     3.43540 29290.33765 29558.58655   0.0000323
     3.43816 29283.87954 29433.80000   0.0000324
     3.43916 29281.54000 29542.98540   0.0000320
     3.44192 29275.08379 29167.90000   0.0000327
     3.44292 29272.74493 30094.62621   0.0000316
     3.44568 29266.29063 29144.20000   0.0000327
     3.44668 29263.95247 29628.09170   0.0000321
     3.44944 29257.50007 29546.10000   0.0000325
     3.45044 29255.16259 29567.28720   0.0000321
     3.45320 29248.71210 29649.40000   0.0000323
     3.45419 29246.39868 29536.68493   0.0000321
     3.45696 29239.92672 29581.10000   0.0000321
     3.45795 29237.61398 29646.19304   0.0000319
     3.46071 29231.16729 29810.20000   0.0000323
     3.46171 29228.83188 29996.61896   0.0000317
     3.46447 29222.38709 29183.70000   0.0000328
     3.46547 29220.05237 29908.71245   0.0000319
     3.46823 29213.60949 29534.80000   0.0000323
     3.46923 29211.27545 29405.97527   0.0000323
     3.47199 29204.83447 29341.10000   0.0000329
     3.47299 29202.50112 29792.20384   0.0000321
     3.47575 29196.06204 29186.20000   0.0000329
     3.47674 29193.75271 29561.48677   0.0000323
     3.47951 29187.29221 29816.10000   0.0000324
     3.48050 29184.98356 29571.48751   0.0000321
     3.48327 29178.52496 29667.20000   0.0000325
     3.48426 29176.21700 29191.15937   0.0000327
     3.48703 29169.76031 29584.70000   0.0000328
     3.48802 29167.45302 29450.67857   0.0000322
     3.49079 29160.99824 29599.40000   0.0000323
     3.49178 29158.69163 29580.28816   0.0000321
     3.49455 29152.23876 29213.10000   0.0000329
     3.49554 29149.93284 29679.59551   0.0000320
     3.49831 29143.48187 29169.50000   0.0000328
     3.49930 29141.17663 29369.67258   0.0000326
     3.50207 29134.72757 29457.60000   0.0000324
     3.50306 29132.42301 29507.58278   0.0000323
     3.50583 29125.97586 29253.30000   0.0000330
     3.50959 29117.22673 29460.80000   0.0000324
     3.51057 29114.94680 29332.66984   0.0000325
     3.51335 29108.48019 29411.80000   0.0000327
     3.51433 29106.20093 29113.05360   0.0000325
     3.51711 29099.73624 29565.60000   0.0000322
     3.51809 29097.45765 29118.75402   0.0000331
     3.52087 29090.99487 29150.00000   0.0000333
     3.52463 29082.25609 29403.60000   0.0000327
     3.52561 29079.97886 29042.14835   0.0000332
     3.52839 29073.51990 28598.90000   0.0000333
     3.52937 29071.24334 29358.27174   0.0000327
     3.53215 29064.78629 29119.00000   0.0000330
     3.53313 29062.51040 29539.08511   0.0000326
     3.53591 29056.05526 28756.40000   0.0000335
     3.53688 29053.80326 29444.97815   0.0000323
     3.53967 29047.32682 29265.90000   0.0000328
     3.54064 29045.07549 29401.67495   0.0000323
     3.54343 29038.60096 28829.20000   0.0000334
     3.54440 29036.35030 29149.65630   0.0000326
     3.54719 29029.87769 29100.70000   0.0000330
     3.54816 29027.62769 29531.88458   0.0000324
     3.55095 29021.15700 29312.40000   0.0000329
     3.55192 29018.90767 28819.33187   0.0000332
     3.55471 29012.43889 29344.80000   0.0000328
     3.55568 29010.19022 29204.16034   0.0000324
     3.55847 29003.72337 28803.30000   0.0000332
     3.55944 29001.47537 29254.26404   0.0000327
     3.56223 28995.01042 29253.90000   0.0000327
     3.56320 28992.76309 29274.66555   0.0000325
     3.56599 28986.30006 28725.60000   0.0000334
     3.56695 28984.07655 29048.04879   0.0000331
     3.56976 28977.56912 29044.00000   0.0000332
     3.57071 28975.36943 29218.06137   0.0000325
     3.57352 28968.86393 28982.40000   0.0000330
     3.57447 28966.66489 28897.43765   0.0000329
     3.57728 28960.16132 29042.10000   0.0000333
     3.57823 28957.96293 29221.66163   0.0000327
     3.58104 28951.46129 28731.70000   0.0000335
     3.58199 28949.26355 29243.96328   0.0000325
     3.58480 28942.76384 29050.80000   0.0000330
     3.58575 28940.56675 29226.46199   0.0000325
     3.58856 28934.06897 29442.60000   0.0000324
     3.58951 28931.87253 28564.41301   0.0000333
     3.59232 28925.37667 29071.30000   0.0000329
     3.59327 28923.18089 28963.94257   0.0000334
     3.59608 28916.68696 28890.40000   0.0000334
     3.59703 28914.49183 29006.84574   0.0000330
     3.59984 28907.99982 29027.90000   0.0000331
     3.60079 28905.80534 28985.54416   0.0000327
     3.60360 28899.31526 29169.90000   0.0000330
     3.60454 28897.14453 28979.04368   0.0000328
     3.60736 28890.63328 28875.80000   0.0000330
     3.60830 28888.46319 29286.26641   0.0000326
     3.61112 28881.95388 28818.40000   0.0000333
     3.61206 28879.78443 29310.96824   0.0000325
     3.61488 28873.27705 28981.80000   0.0000330
     3.61582 28871.10824 29169.95781   0.0000328
     3.61864 28864.60280 28568.10000   0.0000335
     3.61958 28862.43464 29043.84848   0.0000326
     3.62240 28855.93113 29232.20000   0.0000327
     3.62334 28853.76361 28880.73641   0.0000329
     3.62616 28847.26203 28585.10000   0.0000334
     3.62710 28845.09516 28849.53410   0.0000330
     3.62992 28838.59550 28586.20000   0.0000333
     3.63086 28836.42928 28858.53477   0.0000331
     3.63368 28829.93156 28840.40000   0.0000332
     3.63462 28827.76597 29489.98148   0.0000320
     3.63744 28821.27018 28973.40000   0.0000330
     3.63838 28819.10524 29252.86394   0.0000326
     3.64120 28812.61139 29056.50000   0.0000330
     3.64213 28810.47011 28805.73086   0.0000334
     3.64496 28803.95516 28696.00000   0.0000334
     3.64589 28801.81452 29003.24547   0.0000328
     3.64872 28795.30151 28644.10000   0.0000335
     3.64965 28793.16151 28953.54180   0.0000327
     3.65248 28786.65043 28740.00000   0.0000334
     3.65341 28784.51107 28815.73160   0.0000333
     3.65624 28778.00193 28745.10000   0.0000333
     3.65717 28775.86320 28689.22224   0.0000330
     3.66000 28769.35599 29028.30000   0.0000327
     3.66093 28767.21790 28906.53832   0.0000329
     3.66376 28760.71263 29027.50000   0.0000326
     3.66469 28758.57518 28735.02563   0.0000332
     3.66752 28752.07185 28754.00000   0.0000334
     3.66845 28749.93503 28783.52922   0.0000334
     3.67128 28743.43363 28525.70000   0.0000334
     3.67221 28741.29745 28855.03451   0.0000331
     3.67504 28734.79799 29050.20000   0.0000328
     3.67597 28732.66244 29087.75172   0.0000328
     3.67880 28726.16491 28608.90000   0.0000335
     3.67973 28724.03000 28744.22631   0.0000334
     3.68256 28717.53441 28814.10000   0.0000331
     3.68349 28715.40013 29042.14835   0.0000327
     3.68632 28708.90647 28380.00000   0.0000339
     3.68724 28706.79577 29053.54920   0.0000329
     3.69008 28700.28111 28492.00000   0.0000334
     3.69100 28698.17104 29134.25516   0.0000327
     3.69384 28691.65831 28755.40000   0.0000334
     3.69476 28689.54887 28462.90550   0.0000336
     3.69760 28683.03809 28911.40000   0.0000330
     3.69852 28680.92928 28979.14369   0.0000329
     3.70136 28674.42043 28119.40000   0.0000339
     3.70228 28672.31225 28665.72051   0.0000333
     3.70512 28665.80535 28729.70000   0.0000332
     3.70604 28663.69779 28887.93694   0.0000332
     3.70888 28657.19283 28496.60000   0.0000336
     3.70980 28655.08590 28508.40887   0.0000336
     3.71264 28648.58287 28553.00000   0.0000336
     3.71356 28646.47657 28473.70630   0.0000338
     3.71640 28639.97549 28535.80000   0.0000332
     3.71732 28637.86982 28575.71385   0.0000334
     3.72016 28631.37067 28599.20000   0.0000336
     3.72108 28629.26563 28865.83531   0.0000332
     3.72393 28622.74554 28411.60000   0.0000337
     3.72484 28620.66401 28690.22232   0.0000336
     3.72769 28614.14587 28768.70000   0.0000331
     3.72860 28612.06495 28658.41997   0.0000335
     3.73145 28605.54876 28352.30000   0.0000338
     3.73236 28603.46846 28552.41212   0.0000336
     3.73521 28596.95421 28687.60000   0.0000333
     3.73612 28594.87453 28741.02608   0.0000332
     3.73897 28588.36223 28386.60000   0.0000336
     3.73987 28586.30602 28568.31330   0.0000341
     3.74273 28579.77282 28720.60000   0.0000331
     3.74363 28577.71722 28746.32647   0.0000332
     3.74649 28571.18597 28322.00000   0.0000339
     3.74739 28569.13098 28577.71400   0.0000336
     3.75025 28562.60168 28596.20000   0.0000333
     3.75115 28560.54731 28605.31604   0.0000333
     3.75401 28554.01996 28150.40000   0.0000341
     3.75491 28551.96620 28674.22114   0.0000335
     3.75777 28545.44080 28755.10000   0.0000332
     3.75867 28543.38766 28506.00869   0.0000337
     3.76153 28536.86421 28159.40000   0.0000340
     3.76243 28534.81168 28203.48631   0.0000341
     3.76529 28528.29018 28065.90000   0.0000341
     3.76619 28526.23826 28785.62938   0.0000336
     3.76905 28519.71871 28617.00000   0.0000332
     3.76995 28517.66741 28472.00618   0.0000335
     3.77281 28511.14980 28426.10000   0.0000336
     3.77371 28509.09911 28652.91956   0.0000334
     3.77657 28502.58346 28639.00000   0.0000333
     3.77747 28500.53339 28518.90965   0.0000335
     3.78033 28494.01968 28613.60000   0.0000334
     3.78123 28491.97022 28516.30945   0.0000334
     3.78409 28485.45846 28279.60000   0.0000338
     3.78499 28483.40961 28342.89663   0.0000337
     3.78785 28476.89980 28451.40000   0.0000336
     3.78875 28474.85157 28630.01787   0.0000333
     3.79161 28468.34370 28232.30000   0.0000335
     3.79251 28466.29608 28156.18281   0.0000341
     3.79537 28459.79017 28462.90000   0.0000335
     3.79627 28457.74316 28603.01587   0.0000343
     3.79913 28451.23919 28368.60000   0.0000336
     3.80003 28449.19279 28259.59046   0.0000338
     3.80289 28442.69077 28378.60000   0.0000336
     3.80379 28440.64499 28538.01106   0.0000337
     3.80666 28434.12219 28301.90000   0.0000338
     3.80755 28432.09975 28475.90647   0.0000335
     3.81042 28425.57890 28043.30000   0.0000340
     3.81130 28423.57978 28475.50643   0.0000336
     3.81418 28417.03817 28279.00000   0.0000335
     3.81506 28415.03965 28093.87821   0.0000341
     3.81794 28408.50000 28492.10000   0.0000333
     3.81882 28406.50207 28215.08717   0.0000339
     3.82170 28399.96438 28210.50000   0.0000336
     3.82258 28397.96706 28425.90277   0.0000336
     3.82546 28391.43133 28457.20000   0.0000334
     3.82634 28389.43460 28285.09235   0.0000341
     3.82922 28382.90083 28143.10000   0.0000341
     3.83010 28380.90470 27975.56945   0.0000341
     3.83298 28374.37289 28517.50000   0.0000332
     3.83386 28372.37736 28360.19791   0.0000336
     3.83674 28365.84751 27991.80000   0.0000343
     3.83762 28363.85257 28048.77487   0.0000343
     3.84050 28357.32468 28215.50000   0.0000338
     3.84138 28355.33035 28109.87939   0.0000345
     3.84426 28348.80441 28133.30000   0.0000337
     3.84514 28346.81068 28230.78833   0.0000337
     3.84802 28340.28670 28294.20000   0.0000337
     3.84890 28338.29356 28182.98480   0.0000343
     3.85178 28331.77154 28282.50000   0.0000338
     3.85266 28329.77900 28206.88656   0.0000340
     3.85554 28323.25894 27982.10000   0.0000343
     3.85642 28321.26700 28463.20553   0.0000335
     3.85930 28314.74890 28077.50000   0.0000340
     3.86018 28312.75755 27885.26277   0.0000344
     3.86306 28306.24141 28225.60000   0.0000340
     3.86394 28304.25066 28350.89722   0.0000337
     3.86682 28297.73647 28360.10000   0.0000337
     3.86770 28295.74632 28218.08739   0.0000339
     3.87058 28289.23409 28008.50000   0.0000342
     3.87146 28287.24454 28069.67641   0.0000343
     3.87434 28280.73427 27854.00000   0.0000346
     3.87522 28278.74532 28080.47721   0.0000340
     3.87811 28272.21440 28172.10000   0.0000339
     3.87898 28270.24864 28308.49408   0.0000343
     3.88187 28263.71969 28265.60000   0.0000336
     3.88274 28261.75452 28159.58306   0.0000340
     3.88563 28255.22753 28160.50000   0.0000338
     3.88650 28253.26296 27941.86696   0.0000341
     3.88939 28246.73793 27768.60000   0.0000342
     3.89026 28244.77394 27967.76888   0.0000342
     3.89315 28238.25088 27882.50000   0.0000342
     3.89402 28236.28748 28197.58588   0.0000341
     3.89691 28229.76638 27970.90000   0.0000339
     3.89778 28227.80357 27912.96482   0.0000342
     3.90067 28221.28443 28287.20000   0.0000336
     3.90154 28219.32222 28421.10241   0.0000338
     3.90443 28212.80504 27890.80000   0.0000340
     3.90530 28210.84341 28088.07778   0.0000340
     3.90819 28204.32820 27737.00000   0.0000342
     3.90906 28202.36716 28169.68381   0.0000341
     3.91195 28195.85390 28007.80000   0.0000341
     3.91282 28193.89346 28076.07689   0.0000341
     3.91571 28187.38217 27950.00000   0.0000341
     3.91658 28185.42232 28311.29429   0.0000339
     3.91947 28178.91298 28210.70000   0.0000338
     3.92034 28176.95372 27955.06794   0.0000345
     3.92323 28170.44634 28299.40000   0.0000334
     3.92410 28168.48767 28250.08976   0.0000343
     3.92699 28161.98226 27848.50000   0.0000338
     3.92786 28160.02417 27752.35294   0.0000345
     3.93075 28153.52072 28066.30000   0.0000343
     3.93162 28151.56323 27807.55702   0.0000343
     3.93451 28145.06173 28075.00000   0.0000342
     3.93538 28143.10483 27916.96512   0.0000342
     3.93828 28136.58281 28425.30000   0.0000335
     3.93914 28134.64899 28062.37587   0.0000343
     3.94204 28128.12893 27840.20000   0.0000345
     3.94290 28126.19569 28067.87628   0.0000342
     3.94580 28119.67760 28163.80000   0.0000341
     3.94665 28117.76741 28335.29606   0.0000336
     3.94956 28111.22882 27891.80000   0.0000344
     3.95041 28109.31921 27886.36285   0.0000346
     3.95332 28102.78259 28086.40000   0.0000342
     3.95417 28100.87355 28022.87295   0.0000342
     3.95708 28094.33890 27574.40000   0.0000349
     3.95793 28092.43044 28031.27357   0.0000341
     3.96084 28085.89777 27965.00000   0.0000346
     3.96169 28083.98988 28010.57204   0.0000345
     3.96460 28077.45918 27909.80000   0.0000343
     3.96545 28075.55187 27957.96815   0.0000344
     3.96836 28069.02314 27931.60000   0.0000343
     3.96921 28067.11641 27992.77072   0.0000346
     3.97212 28060.58964 27805.40000   0.0000346
     3.97297 28058.68349 27764.45384   0.0000348
     3.97588 28052.15870 28261.60000   0.0000341
     3.97673 28050.25312 28059.27565   0.0000346
     3.97964 28043.73030 27973.30000   0.0000344
     3.98049 28041.82530 27723.45080   0.0000345
     3.98340 28035.30445 28068.00000   0.0000344
     3.98425 28033.40002 28223.78782   0.0000341
     3.98716 28026.88114 27797.10000   0.0000345
     3.98801 28024.97729 27809.25715   0.0000344
     3.99093 28018.43799 27569.40000   0.0000350
     3.99177 28016.55711 27929.36603   0.0000343
     3.99469 28010.01979 28030.80000   0.0000342
     3.99553 28008.13947 27935.56649   0.0000346
     3.99845 28001.60413 27997.70000   0.0000343
     3.99929 27999.72438 27874.56198   0.0000343
     4.00221 27993.19101 27604.20000   0.0000350
     4.00305 27991.31183 27565.43911   0.0000349
     4.00597 27984.78044 27921.20000   0.0000345
     4.00681 27982.90183 27908.56450   0.0000342
     4.00973 27976.37242 27686.30000   0.0000349
     4.01057 27974.49438 27833.25893   0.0000350
     4.01349 27967.96694 27893.60000   0.0000347
     4.01433 27966.08947 27923.06557   0.0000345
     4.01725 27959.56400 27521.50000   0.0000349
     4.01809 27957.68710 27500.43431   0.0000347
     4.02101 27951.16361 27745.00000   0.0000347
     4.02185 27949.28728 27888.76303   0.0000345
     4.02477 27942.76577 27659.10000   0.0000349
     4.02561 27940.89000 27393.22637   0.0000353
     4.02853 27934.37047 27887.30000   0.0000344
     4.02937 27932.49527 27869.56161   0.0000345
     4.03229 27925.97771 27394.70000   0.0000354
     4.03313 27924.10308 27632.74409   0.0000349
     4.03605 27917.58749 27904.90000   0.0000344
     4.03689 27915.71343 27622.14331   0.0000349
     4.03981 27909.19982 27763.60000   0.0000346
     4.04065 27907.32633 27699.84906   0.0000349
     4.04358 27900.79240 27640.80000   0.0000347
     4.04441 27898.94177 27675.74727   0.0000349
     4.04734 27892.40982 27470.30000   0.0000352
     4.04817 27890.55975 27494.73388   0.0000348
     4.05110 27884.02978 27740.50000   0.0000349
     4.05193 27882.18028 27618.14301   0.0000347
     4.05486 27875.65229 27475.30000   0.0000351
     4.05569 27873.80335 27657.54593   0.0000347
     4.05862 27867.27734 27633.40000   0.0000348
     4.05945 27865.42896 27578.94011   0.0000350
     4.06238 27858.90493 27530.20000   0.0000351
     4.06321 27857.05711 27219.31351   0.0000353
     4.06614 27850.53506 27832.70000   0.0000344
     4.06698 27848.66555 27380.62544   0.0000354
     4.06990 27842.16774 27643.20000   0.0000347
     4.07074 27840.29879 27521.53587   0.0000351
     4.07366 27833.80296 27489.40000   0.0000349
     4.07450 27831.93458 27724.05085   0.0000347
     4.07742 27825.44071 27516.50000   0.0000351
     4.07826 27823.57290 27506.83478   0.0000348
     4.08118 27817.08101 27810.20000   0.0000345
     4.08202 27815.21377 27653.44562   0.0000347
     4.08494 27808.72386 27665.50000   0.0000349
     4.08578 27806.85717 27168.50975   0.0000356
     4.08871 27800.34702 27737.60000   0.0000346
     4.08954 27798.50312 27720.25057   0.0000347
     4.09247 27791.99495 27430.70000   0.0000351
     4.09330 27790.15161 27356.82368   0.0000353
     4.09623 27783.64541 27802.00000   0.0000347
     4.09706 27781.80264 27723.05077   0.0000344
     4.09999 27775.29842 27294.30000   0.0000352
     4.10082 27773.45621 27445.73026   0.0000350
     4.10375 27766.95397 27520.80000   0.0000351
     4.10458 27765.11232 27576.43993   0.0000348
     4.10751 27758.61206 27518.90000   0.0000348
     4.10834 27756.77097 27573.13968   0.0000347
     4.11127 27750.27269 27616.40000   0.0000350
     4.11210 27748.43216 27646.04508   0.0000347
     4.11503 27741.93586 27469.10000   0.0000353
     4.11586 27740.09588 27439.42979   0.0000349
     4.11879 27733.60156 27180.90000   0.0000355
     4.11962 27731.76215 27165.20951   0.0000351
     4.12255 27725.26981 27377.20000   0.0000351
     4.12338 27723.43096 27312.22038   0.0000351
     4.12631 27716.94059 27671.30000   0.0000349
     4.12714 27715.10231 27341.02251   0.0000351
     4.13007 27708.61392 27397.40000   0.0000352
     4.13090 27706.77619 27252.31595   0.0000353
     4.13384 27700.26764 27543.10000   0.0000349
     4.13466 27698.45261 27379.42535   0.0000351
     4.13760 27691.94605 27256.40000   0.0000353
     4.13842 27690.13157 27110.80548   0.0000354
     4.14136 27683.62700 27346.60000   0.0000353
     4.14218 27681.81307 27465.93175   0.0000350
     4.14512 27675.31048 27353.30000   0.0000354
     4.14594 27673.49711 26921.09145   0.0000356
     4.14888 27666.99650 27376.20000   0.0000353
     4.14970 27665.18368 27480.33282   0.0000346
     4.15264 27658.68506 27153.40000   0.0000356
     4.15346 27656.87280 26959.99433   0.0000353
     4.15640 27650.37616 27594.50000   0.0000349
     4.15722 27648.56445 27253.01600   0.0000353
     4.16016 27642.06979 27444.40000   0.0000350
     4.16098 27640.25864 26935.99255   0.0000354
     4.16392 27633.76596 27429.40000   0.0000352
     4.16474 27631.95536 27419.32831   0.0000348
     4.16768 27625.46467 27199.70000   0.0000356
     4.16850 27623.65462 27199.61205   0.0000353
     4.17144 27617.16592 27471.10000   0.0000351
     4.17226 27615.35642 27174.51020   0.0000352
     4.17520 27608.86970 27557.10000   0.0000350
     4.17602 27607.06075 27192.61154   0.0000355
     4.17897 27600.55397 27209.70000   0.0000353
     4.17978 27598.76763 27311.52033   0.0000349
     4.18273 27592.26283 27380.20000   0.0000353
     4.18354 27590.47704 27112.30559   0.0000355
     4.18649 27583.97423 27132.50000   0.0000356
     4.18730 27582.18898 27243.81532   0.0000351
     4.19025 27575.68816 27117.70000   0.0000352
     4.19106 27573.90347 27267.61708   0.0000350
     4.19401 27567.40463 27193.60000   0.0000355
     4.19482 27565.62049 27697.64889   0.0000345
     4.19777 27559.12364 27225.70000   0.0000351
     4.19858 27557.34004 27152.20855   0.0000353
     4.20153 27550.84519 27473.00000   0.0000350
     4.20234 27549.06213 27500.63432   0.0000349
     4.20529 27542.56927 27035.40000   0.0000355
     4.20610 27540.78675 27233.61457   0.0000349
     4.20905 27534.29588 27126.00000   0.0000358
     4.20986 27532.51391 27349.92317   0.0000352
     4.21281 27526.02504 27058.70000   0.0000359
     4.21363 27524.22162 27420.02836   0.0000350
     4.21657 27517.75672 27449.50000   0.0000348
     4.21739 27515.95386 27086.30367   0.0000353
     4.22033 27509.49094 27137.90000   0.0000355
     4.22115 27507.68864 27242.81525   0.0000352
     4.22410 27501.20573 27407.70000   0.0000351
     4.22491 27499.42595 27513.03524   0.0000348
     4.22786 27492.94502 27080.30000   0.0000355
     4.22867 27491.16579 27200.81214   0.0000351
     4.23162 27484.68686 27398.10000   0.0000350
     4.23243 27482.90817 27345.72286   0.0000348
     4.23538 27476.43123 27201.50000   0.0000352
     4.23619 27474.65309 26971.69519   0.0000356
     4.23914 27468.17813 27454.10000   0.0000349
     4.23995 27466.40053 27053.30123   0.0000353
     4.24290 27459.92757 26894.60000   0.0000357
     4.24371 27458.15052 26894.18946   0.0000358
     4.24666 27451.67954 27362.20000   0.0000352
     4.24747 27449.90304 27156.40886   0.0000352
     4.25042 27443.43405 27308.30000   0.0000349
     4.25123 27441.65809 27002.69749   0.0000355
     4.25418 27435.19109 27143.20000   0.0000353
     4.25499 27433.41568 26932.29228   0.0000356
     4.25794 27426.95067 27231.00000   0.0000353
     4.25875 27425.17580 27095.80437   0.0000351
     4.26170 27418.71278 27104.00000   0.0000353
     4.26251 27416.93846 26935.29250   0.0000355
     4.26547 27410.45552 27123.30000   0.0000351
     4.26627 27408.70365 27223.81384   0.0000351
     4.26923 27402.22271 26981.60000   0.0000358
     4.27003 27400.47137 26819.58394   0.0000358
     4.27299 27393.99243 27081.70000   0.0000355
     4.27379 27392.24163 26895.48956   0.0000356
     4.27675 27385.76468 27065.70000   0.0000356
     4.27755 27384.01442 27025.69919   0.0000354
     4.28051 27377.53947 26872.70000   0.0000360
     4.28131 27375.78975 27283.91829   0.0000348
     4.28427 27369.31679 26773.40000   0.0000356
     4.28507 27367.56761 27401.82701   0.0000348
     4.28803 27361.09664 27101.60000   0.0000356
     4.28883 27359.34801 26819.18391   0.0000356
     4.29179 27352.87903 27023.30000   0.0000354
     4.29259 27351.13093 27088.20381   0.0000353
     4.29555 27344.66395 26970.50000   0.0000359
     4.29635 27342.91639 26844.28577   0.0000357
     4.29931 27336.45141 27059.00000   0.0000360
     4.30012 27334.68255 27171.00994   0.0000352
     4.30307 27328.24140 27091.80000   0.0000353
     4.30388 27326.47308 27023.89905   0.0000351
     4.30684 27320.01210 27069.70000   0.0000356
     4.30764 27318.26615 27179.11054   0.0000350
     4.31060 27311.80716 26880.30000   0.0000358
     4.31140 27310.06175 26965.29472   0.0000353
     4.31436 27303.60475 26881.80000   0.0000356
     4.31516 27301.85989 27119.80615   0.0000351
     4.31812 27295.40488 26920.10000   0.0000355
     4.31892 27293.66056 26813.28347   0.0000358
     4.32188 27287.20754 26785.50000   0.0000359
     4.32268 27285.46376 27243.11527   0.0000348
     4.32564 27279.01274 26529.90000   0.0000364
     4.32644 27277.26949 26726.47705   0.0000360
     4.32940 27270.82046 27102.40000   0.0000354
     4.33020 27269.07775 27074.70281   0.0000353
     4.33316 27262.63073 26640.10000   0.0000361
     4.33396 27260.88855 27002.09744   0.0000352
     4.33692 27254.44352 26842.80000   0.0000359
     4.33772 27252.70189 26800.98256   0.0000357
     4.34068 27246.25885 26567.80000   0.0000360
     4.34148 27244.51775 26876.28813   0.0000356
     4.34444 27238.07671 26728.00000   0.0000361
     4.34524 27236.33615 27111.90557   0.0000354
     4.34821 27229.87535 26677.20000   0.0000359
     4.34900 27228.15709 26521.46189   0.0000360
     4.35197 27221.69828 26841.40000   0.0000354
     4.35276 27219.98055 27260.21654   0.0000353
     4.35573 27213.52374 26636.50000   0.0000357
     4.35652 27211.80655 26850.78625   0.0000357
     4.35949 27205.35174 27149.50000   0.0000351
     4.36028 27203.63508 26636.87043   0.0000361
     4.36325 27197.18228 27058.20000   0.0000355
     4.36404 27195.46614 27095.70437   0.0000356
     4.36701 27189.01534 26972.10000   0.0000357
     4.36781 27187.27802 26814.18354   0.0000357
     4.37077 27180.85094 26757.40000   0.0000358
     4.37157 27179.11415 26853.58646   0.0000355
     4.37453 27172.68907 26777.00000   0.0000361
     4.37533 27170.95282 27218.41344   0.0000350
     4.37829 27164.52973 26619.80000   0.0000359
     4.37909 27162.79403 26843.38570   0.0000355
     4.38205 27156.37292 26692.80000   0.0000359
     4.38285 27154.63776 26538.46315   0.0000360
     4.38581 27148.21865 26632.80000   0.0000359
     4.38661 27146.48403 26818.28384   0.0000354
     4.38958 27140.04523 27035.30000   0.0000354
     4.39037 27138.33283 26858.88685   0.0000355
     4.39334 27131.89603 26621.20000   0.0000359
     4.39413 27130.18416 26738.57795   0.0000355
     4.39710 27123.74937 26495.30000   0.0000363
     4.39789 27122.03802 26838.08531   0.0000354
     4.40086 27115.60524 26990.30000   0.0000353
     4.40165 27113.89442 26722.37675   0.0000358
     4.40462 27107.46363 26833.50000   0.0000356
     4.40541 27105.75335 26882.78862   0.0000355
     4.40838 27099.32456 26461.20000   0.0000361
     4.40917 27097.61482 26840.78551   0.0000356
     4.41214 27091.18803 26758.30000   0.0000356
     4.41293 27089.47881 26924.39169   0.0000352
     4.41590 27083.05402 26723.70000   0.0000360
     4.41669 27081.34534 26569.06541   0.0000355
     4.41966 27074.92256 26941.20000   0.0000355
     4.42045 27073.21441 27357.02370   0.0000353
     4.42342 27066.79362 26775.60000   0.0000361
     4.42421 27065.08600 27049.70096   0.0000356
     4.42718 27058.66722 26584.60000   0.0000363
     4.42798 27056.93852 26885.88885   0.0000355
     4.43095 27050.52175 26446.30000   0.0000368
     4.43174 27048.81519 26674.17318   0.0000360
     4.43471 27042.40042 26889.00000   0.0000360
     4.43550 27040.69439 26851.28629   0.0000358
     4.43847 27034.28162 26738.40000   0.0000361
     4.43926 27032.57613 26924.19168   0.0000357
     4.44223 27026.16536 26761.00000   0.0000358
     4.44302 27024.46040 27047.50080   0.0000356
     4.44599 27018.05162 26663.70000   0.0000361
     4.44678 27016.34720 26667.67270   0.0000362
     4.44975 27009.94043 26897.50000   0.0000360
     4.45054 27008.23654 26846.58594   0.0000361
     4.45351 27001.83177 26604.10000   0.0000364
     4.45430 27000.12841 26567.36528   0.0000361
     4.45727 26993.72564 26475.20000   0.0000365
     4.45806 26992.02281 26889.38910   0.0000356
     4.46103 26985.62204 26799.90000   0.0000360
     4.46182 26983.91974 26597.96755   0.0000363
     4.46479 26977.52098 26779.70000   0.0000361
     4.46558 26975.81921 26864.08723   0.0000360
     4.46856 26969.40092 26709.80000   0.0000359
     4.46934 26967.72122 26524.56212   0.0000363
     4.47232 26961.30493 26662.50000   0.0000360
     4.47310 26959.62576 26511.76117   0.0000365
     4.47608 26953.21147 26796.20000   0.0000359
     4.47686 26951.53283 26773.58054   0.0000359
     4.47984 26945.12055 26706.30000   0.0000359
     4.48063 26943.42092 26639.47062   0.0000363
     4.48360 26937.03216 26603.90000   0.0000361
     4.48439 26935.33307 26312.94646   0.0000365
     4.48736 26928.94631 26939.50000   0.0000358
     4.48815 26927.24775 26651.77153   0.0000361
     4.49112 26920.86300 26613.30000   0.0000363
     4.49191 26919.16496 26789.88174   0.0000361
     4.49488 26912.78221 26834.80000   0.0000358
     4.49567 26911.08471 26736.67781   0.0000360
     4.49864 26904.70397 26682.90000   0.0000364
     4.49943 26903.00699 26227.94018   0.0000370
     4.50240 26896.62825 26855.30000   0.0000358
     4.50319 26894.93181 26595.76738   0.0000365
     4.50616 26888.55507 26687.30000   0.0000362
     4.50695 26886.85917 26318.64688   0.0000366
     4.50993 26880.46296 26573.70000   0.0000363
     4.51071 26878.78906 26448.75651   0.0000365
     4.51369 26872.39486 26204.10000   0.0000365
     4.51447 26870.72148 26623.86946   0.0000363
     4.51745 26864.32929 26452.00000   0.0000364
     4.51823 26862.65644 26627.26971   0.0000361
     4.52121 26856.26626 26442.20000   0.0000364
     4.52199 26854.59393 26731.67744   0.0000363
     4.52497 26848.20577 26850.20000   0.0000360
     4.52575 26846.53395 26512.26121   0.0000362
     4.52873 26840.14780 26427.40000   0.0000362
     4.52951 26838.47652 26567.26528   0.0000363
     4.53249 26832.09238 26526.60000   0.0000369
     4.53328 26830.40020 26569.26542   0.0000362
     4.53625 26824.03949 26691.50000   0.0000362
     4.53704 26822.34785 26488.95948   0.0000366
     4.54001 26815.98913 26625.00000   0.0000361
     4.54080 26814.29803 26642.57085   0.0000364
     4.54377 26807.94131 26597.10000   0.0000361
     4.54456 26806.25074 26669.07281   0.0000362
     4.54753 26799.89603 26612.90000   0.0000362
     4.54832 26798.20599 26525.06215   0.0000363
     4.55130 26791.83190 26201.30000   0.0000371
     4.55208 26790.16377 26407.95349   0.0000366
     4.55506 26783.79170 26607.40000   0.0000362
     4.55584 26782.12410 26392.95238   0.0000364
     4.55882 26775.75403 26617.20000   0.0000361
     4.55960 26774.08696 26381.55154   0.0000365
     4.56258 26767.71890 26415.00000   0.0000366
     4.56336 26766.05236 26393.45242   0.0000364
     4.56634 26759.68631 26328.80000   0.0000367
     4.56712 26758.02029 26392.55235   0.0000367
     4.57010 26751.65625 26482.90000   0.0000364
     4.57088 26749.99077 26339.74845   0.0000365
     4.57386 26743.62873 26210.80000   0.0000367
     4.57464 26741.96378 26557.76457   0.0000364
     4.57762 26735.60376 26550.30000   0.0000362
     4.57841 26733.91798 26547.76383   0.0000362
     4.58138 26727.58132 26143.10000   0.0000367
     4.58217 26725.89607 26322.74719   0.0000366
     4.58514 26719.56142 26373.00000   0.0000367
     4.58593 26717.87670 26586.56670   0.0000363
     4.58890 26711.54405 26058.50000   0.0000370
     4.58969 26709.85987 26201.63823   0.0000368
     4.59266 26703.52922 26406.10000   0.0000366
     4.59345 26701.84558 26486.85933   0.0000366
     4.59643 26695.49563 26318.40000   0.0000363
     4.59721 26693.83382 25989.42253   0.0000369
     4.60019 26687.48588 26722.00000   0.0000357
     4.60097 26685.82461 26255.04218   0.0000369
     4.60395 26679.47868 26307.30000   0.0000365
     4.60473 26677.81793 26388.75207   0.0000368
     4.60771 26671.47401 26454.60000   0.0000360
     4.60849 26669.81379 26262.94276   0.0000368
     4.61147 26663.47189 26341.60000   0.0000364
     4.61225 26661.81219 26098.93063   0.0000369
     4.61523 26655.47231 26344.70000   0.0000364
     4.61601 26653.81313 26126.03264   0.0000371
     4.61899 26647.47526 26084.40000   0.0000365
     4.61977 26645.81661 26293.94506   0.0000368
     4.62275 26639.48076 26554.40000   0.0000363
     4.62353 26637.82264 26491.15965   0.0000363
     4.62651 26631.48879 26542.70000   0.0000360
     4.62730 26629.80995 26278.24390   0.0000366
     4.63027 26623.49937 26471.90000   0.0000365
     4.63106 26621.82106 26397.95275   0.0000366
     4.63403 26615.51248 26043.40000   0.0000370
     4.63482 26613.83472 26423.35463   0.0000367
     4.63780 26607.50691 26245.10000   0.0000366
     4.63858 26605.85091 26165.23554   0.0000370
     4.64156 26599.52512 26504.20000   0.0000363
     4.64234 26597.86964 26114.23176   0.0000371
     4.64532 26591.54587 26545.80000   0.0000362
     4.64610 26589.89092 26301.54562   0.0000367
     4.64908 26583.56916 26112.30000   0.0000369
     4.64986 26581.91473 26046.02672   0.0000369
     4.65284 26575.59499 26235.20000   0.0000368
     4.65362 26573.94109 26368.95061   0.0000367
     4.65660 26567.62337 26313.00000   0.0000365
     4.65738 26565.97000 26049.12695   0.0000372
     4.66036 26559.65429 26482.10000   0.0000370
     4.66114 26558.00145 25848.91214   0.0000374
     4.66412 26551.68775 25778.50000   0.0000373
     4.66490 26550.03544 26094.63031   0.0000370
     4.66788 26543.72375 26157.50000   0.0000367
     4.66867 26542.05079 26221.53970   0.0000367
     4.67164 26535.76230 25978.40000   0.0000369
     4.67243 26534.08988 25961.82049   0.0000373
     4.67540 26527.80340 25892.30000   0.0000373
     4.67619 26526.13150 26055.02738   0.0000371
     4.67916 26519.84703 26268.50000   0.0000369
     4.67995 26518.17567 25940.71893   0.0000369
     4.68293 26511.87207 26430.50000   0.0000361
     4.68371 26510.22239 26167.63571   0.0000369
     4.68669 26503.92080 26149.20000   0.0000367
     4.68747 26502.27165 26029.52550   0.0000368
     4.69045 26495.97208 26056.70000   0.0000372
     4.69123 26494.32346 26018.62469   0.0000371
     4.69421 26488.02590 26197.40000   0.0000364
     4.69499 26486.37782 26036.32600   0.0000369
     4.69797 26480.08227 26155.70000   0.0000368
     4.69875 26478.43471 26007.82389   0.0000374
     4.70173 26472.14119 26098.50000   0.0000369
     4.70251 26470.49416 26045.12665   0.0000373
     4.70549 26464.20266 26404.10000   0.0000362
     4.70627 26462.55615 26294.04506   0.0000364
     4.70925 26456.26667 25945.60000   0.0000372
     4.71003 26454.62069 26104.43104   0.0000369
     4.71301 26448.33323 25790.00000   0.0000375
     4.71380 26446.66668 26042.12643   0.0000370
     4.71677 26440.40233 26056.80000   0.0000369
     4.71756 26438.73632 26084.32955   0.0000369
     4.72053 26432.47399 25862.10000   0.0000368
     4.72132 26430.80852 26138.23354   0.0000368
     4.72429 26424.54819 25721.30000   0.0000372
     4.72508 26422.88326 25783.10727   0.0000372
     4.72806 26416.60387 25955.10000   0.0000371
     4.72884 26414.96054 26084.92960   0.0000368
     4.73182 26408.68318 26204.20000   0.0000369
     4.73260 26407.04038 25882.71464   0.0000371
     4.73558 26400.76504 26437.60000   0.0000365
     4.73636 26399.12277 26286.84453   0.0000367
     4.73934 26392.84945 25556.70000   0.0000375
     4.74012 26391.20770 26116.43193   0.0000365
     4.74310 26384.93641 26076.50000   0.0000368
     4.74388 26383.29519 25845.01185   0.0000371
     4.74686 26377.02592 26423.90000   0.0000364
     4.74764 26375.38523 25974.82145   0.0000371
     4.75062 26369.11798 26371.50000   0.0000362
     4.75140 26367.47782 26200.93818   0.0000366
     4.75438 26361.21259 25886.00000   0.0000370
     4.75517 26359.55194 25962.02050   0.0000367
     4.75814 26353.30975 25808.80000   0.0000373
     4.75893 26351.64964 26049.62698   0.0000371
     4.76190 26345.40946 25884.10000   0.0000368
     4.76269 26343.74990 25847.71205   0.0000372
     4.76566 26337.51174 26146.10000   0.0000364
     4.76645 26335.85270 26325.94742   0.0000366
     4.76942 26329.61656 26087.80000   0.0000366
     4.77021 26327.95806 25828.61064   0.0000375
     4.77319 26321.70295 25907.40000   0.0000370
     4.77397 26320.06597 25730.50338   0.0000371
     4.77695 26313.81289 25695.80000   0.0000372
     4.77773 26312.17644 25721.60272   0.0000376
     4.78071 26305.92539 26208.60000   0.0000364
     4.78149 26304.28946 26025.02516   0.0000368
     4.78447 26298.04043 26248.30000   0.0000363
     4.78525 26296.40504 25691.40048   0.0000378
     4.78823 26290.15803 25912.30000   0.0000368
     4.78901 26288.52318 25999.92331   0.0000375
     4.79199 26282.27819 25833.10000   0.0000371
     4.79277 26280.64387 25739.10401   0.0000372
     4.79575 26274.40091 26094.70000   0.0000368
     4.79654 26272.74617 25945.31927   0.0000372
     4.79951 26266.52618 25889.00000   0.0000367
     4.80030 26264.87198 25959.62033   0.0000371
     4.80327 26258.65402 25799.70000   0.0000375
     4.80406 26257.00035 25909.91665   0.0000370
     4.80703 26250.78441 25652.80000   0.0000375
     4.80782 26249.13127 25327.87359   0.0000379
     4.81079 26242.91736 25984.20000   0.0000368
     4.81158 26241.26476 25935.71856   0.0000371
     4.81455 26235.05286 25509.80000   0.0000374
     4.81534 26233.40081 25869.91369   0.0000373
     4.81831 26227.19093 25942.50000   0.0000371
     4.81910 26225.53941 25887.91502   0.0000372
     4.82207 26219.33155 25973.80000   0.0000370
     4.82286 26217.68058 25775.00667   0.0000374
     4.82584 26211.45385 26290.40000   0.0000362
     4.82662 26209.82430 25808.80917   0.0000374
     4.82960 26203.59960 25795.70000   0.0000369
     4.83038 26201.97059 25751.70495   0.0000372
     4.83336 26195.74792 25953.80000   0.0000369
     4.83414 26194.11944 25737.80392   0.0000376
     4.83712 26187.89881 25929.80000   0.0000370
     4.83791 26186.24997 25645.99713   0.0000374
     4.84088 26180.05225 25581.60000   0.0000376
     4.84167 26178.40396 25808.50915   0.0000369
     4.84464 26172.20825 25722.50000   0.0000373
     4.84543 26170.56050 25558.69067   0.0000373
     4.84840 26164.36682 25507.80000   0.0000377
     4.84919 26162.71961 26039.02620   0.0000367
     4.85216 26156.52795 25531.90000   0.0000374
     4.85295 26154.88129 25949.31956   0.0000371
     4.85592 26148.69165 25799.30000   0.0000372
     4.85671 26147.04553 25702.80133   0.0000375
     4.85968 26140.85792 25697.10000   0.0000370
     4.86047 26139.21233 25581.79238   0.0000375
     4.86344 26133.02675 25866.60000   0.0000368
     4.86423 26131.38170 25875.41410   0.0000374
     4.86720 26125.19815 25444.70000   0.0000378
     4.86799 26123.55363 25615.39486   0.0000374
     4.87096 26117.37212 25867.40000   0.0000370
     4.87175 26115.72814 25723.70287   0.0000373
     4.87472 26109.54865 25729.50000   0.0000370
     4.87551 26107.90521 25776.50678   0.0000372
     4.87849 26101.70696 25786.90000   0.0000372
     4.87928 26100.06406 25710.40189   0.0000372
     4.88225 26093.88863 25396.40000   0.0000379
     4.88304 26092.24628 25600.69378   0.0000374
     4.88601 26086.07288 25966.40000   0.0000368
     4.88680 26084.43107 25892.31535   0.0000372
     4.88977 26078.25969 25559.10000   0.0000370
     4.89056 26076.61843 25643.39693   0.0000372
     4.89353 26070.44909 25717.00000   0.0000371
     4.89432 26068.80836 25915.21704   0.0000369
     4.89729 26062.64105 25371.60000   0.0000377
     4.89808 26061.00086 25642.49687   0.0000373
     4.90105 26054.83559 25553.30000   0.0000374
     4.90184 26053.19593 25526.48829   0.0000374
     4.90481 26047.03270 25550.30000   0.0000376
     4.90560 26045.39358 25236.56684   0.0000382
     4.90857 26039.23238 25751.10000   0.0000373
     4.90936 26037.59380 25464.58371   0.0000376
     4.91233 26031.43463 25530.00000   0.0000378
     4.91312 26029.79660 25539.28923   0.0000379
     4.91609 26023.63946 25542.30000   0.0000376
     4.91688 26022.00198 25449.28257   0.0000380
     4.91985 26015.84686 25544.70000   0.0000378
     4.92065 26014.18920 25546.98980   0.0000382
     4.92361 26008.05685 25780.80000   0.0000372
     4.92441 26006.39973 25626.99572   0.0000378
     4.92737 26000.26941 25651.80000   0.0000375
     4.92817 25998.61284 25651.89756   0.0000376
     4.93113 25992.48455 25883.60000   0.0000372
     4.93193 25990.82852 25857.11274   0.0000371
     4.93490 25984.68157 25247.80000   0.0000381
     4.93569 25983.04679 25922.31757   0.0000371
     4.93866 25976.90188 25783.80000   0.0000376
     4.93945 25975.26764 25687.20017   0.0000378
     4.94242 25969.12476 25218.70000   0.0000384
     4.94321 25967.49107 25521.28790   0.0000380
     4.94618 25961.35022 25440.30000   0.0000380
     4.94697 25959.71707 25828.31061   0.0000375
     4.94994 25953.57826 25449.60000   0.0000378
     4.95073 25951.94566 25575.49191   0.0000378
     4.95370 25945.80889 25485.80000   0.0000376
     4.95449 25944.17683 25499.78631   0.0000379
     4.95746 25938.04211 25681.00000   0.0000373
     4.95825 25936.41058 25696.70088   0.0000374
     4.96122 25930.27790 25484.70000   0.0000378
     4.96202 25928.62627 25480.18486   0.0000377
     4.96498 25922.51628 25218.90000   0.0000378
     4.96578 25920.86520 25562.49095   0.0000377
     4.96874 25914.75725 25408.50000   0.0000378
     4.96954 25913.10672 25664.39849   0.0000374
     4.97250 25907.00080 25510.20000   0.0000376
     4.97330 25905.35082 25537.88913   0.0000377
     4.97626 25899.24694 25555.30000   0.0000377
     4.97706 25897.59751 25657.69799   0.0000376
     4.98002 25891.49566 25461.60000   0.0000379
     4.98082 25889.84679 25449.08256   0.0000380
     4.98378 25883.74697 25306.60000   0.0000382
     4.98458 25882.09866 25785.70746   0.0000373
     4.98754 25876.00088 25090.70000   0.0000386
     4.98834 25874.35311 25776.70679   0.0000377
     4.99130 25868.25738 25638.60000   0.0000375
     4.99210 25866.61015 25759.90555   0.0000374
     4.99506 25860.51646 25472.10000   0.0000377
     4.99586 25858.86979 25236.06680   0.0000383
     4.99882 25852.77814 25450.80000   0.0000378
     4.99962 25851.13202 25424.08071   0.0000380
     5.00259 25845.02184 25264.00000   0.0000383
     5.00339 25843.37627 25299.67151   0.0000378
     5.00635 25837.28871 25445.60000   0.0000378
     5.00715 25835.64370 25578.49213   0.0000377
     5.01011 25829.55817 25434.60000   0.0000375
     5.01091 25827.91372 25782.50722   0.0000373
     5.01387 25821.83023 25490.00000   0.0000377
     5.01467 25820.18633 25419.18035   0.0000381
     5.01763 25814.10489 25353.50000   0.0000381
     5.01843 25812.46154 25531.98869   0.0000376
     5.02139 25806.38215 25657.70000   0.0000382
     5.02219 25804.73934 25595.89342   0.0000383
     5.02515 25798.66200 25413.20000   0.0000378
     5.02595 25797.01974 25659.09810   0.0000377
     5.02891 25790.94445 25013.40000   0.0000385
     5.02971 25789.30275 25424.18072   0.0000378
     5.03267 25783.22950 25339.20000   0.0000381
     5.03347 25781.58835 25389.57816   0.0000379
     5.03643 25775.51715 25156.10000   0.0000383
     5.03723 25773.87656 25311.17236   0.0000381
     5.04019 25767.80740 25373.40000   0.0000383
     5.04099 25766.16737 25242.76730   0.0000385
     5.04395 25760.10025 25759.70000   0.0000373
     5.04476 25758.44029 25529.78853   0.0000378
     5.04771 25752.39571 25337.80000   0.0000379
     5.04852 25750.73631 25408.37955   0.0000378
     5.05147 25744.69378 25346.70000   0.0000383
     5.05228 25743.03493 25855.01259   0.0000374
     5.05523 25736.99445 25121.30000   0.0000384
     5.05604 25735.33616 25132.85917   0.0000385
     5.05899 25729.29773 25492.50000   0.0000381
     5.05980 25727.63999 25487.38539   0.0000379
     5.06275 25721.60362 24780.90000   0.0000391
     5.06356 25719.94644 24966.84689   0.0000386
     5.06651 25713.91211 25670.60000   0.0000373
     5.06732 25712.25550 25350.47527   0.0000380
     5.07027 25706.22321 25173.40000   0.0000382
     5.07108 25704.56716 25447.88247   0.0000377
     5.07403 25698.53691 25654.80000   0.0000373
     5.07484 25696.88144 25611.99461   0.0000379
     5.07779 25690.85323 25001.30000   0.0000386
     5.07860 25689.19833 25153.36068   0.0000384
     5.08156 25683.15175 25191.20000   0.0000386
     5.08236 25681.51782 25098.65664   0.0000386
     5.08532 25675.47331 25484.50000   0.0000378
     5.08613 25673.81951 25092.65619   0.0000382
     5.08908 25667.79748 25365.90000   0.0000379
     5.08989 25666.14424 25432.98137   0.0000376
     5.09284 25660.12427 25184.70000   0.0000385
     5.09365 25658.47160 25087.95585   0.0000383
     5.09660 25652.45367 25195.40000   0.0000384
     5.09741 25650.80157 25604.09403   0.0000373
     5.10036 25644.78569 25398.60000   0.0000379
     5.10117 25643.13416 25171.26201   0.0000382
     5.10412 25637.12033 25578.00000   0.0000377
     5.10493 25635.46936 25369.97671   0.0000378
     5.10788 25629.45758 25309.00000   0.0000380
     5.10869 25627.80718 25315.17265   0.0000377
     5.11164 25621.79746 25288.70000   0.0000378
     5.11245 25620.14763 25285.07043   0.0000382
     5.11540 25614.13997 25346.20000   0.0000379
     5.11621 25612.49069 25541.68941   0.0000375
     5.11916 25606.48510 25208.80000   0.0000382
     5.11997 25604.83638 25398.47882   0.0000381
     5.12292 25598.83285 25098.70000   0.0000386
     5.12373 25597.18469 25036.15201   0.0000385
     5.12668 25591.18323 25331.40000   0.0000380
     5.12750 25589.51530 25389.17813   0.0000379
     5.13044 25583.53623 25249.70000   0.0000382
     5.13126 25581.86888 25404.67927   0.0000379
     5.13420 25575.89185 25465.30000   0.0000374
     5.13502 25574.22508 25304.97190   0.0000380
     5.13796 25568.25011 25074.60000   0.0000381
     5.13878 25566.58392 25022.45100   0.0000386
     5.14172 25560.61100 25272.80000   0.0000378
     5.14254 25558.94538 25437.98174   0.0000380
     5.14548 25552.97452 25200.60000   0.0000380
     5.14630 25551.30947 25269.26926   0.0000381
     5.14924 25545.34068 24873.40000   0.0000385
     5.15006 25543.67619 25356.97575   0.0000387
     5.15300 25537.70946 24950.60000   0.0000385
     5.15382 25536.04555 25442.48207   0.0000378
     5.15676 25530.08088 25446.60000   0.0000377
     5.15758 25528.41755 25117.85806   0.0000383
     5.16052 25522.45494 24968.50000   0.0000388
     5.16134 25520.79218 25281.67018   0.0000379
     5.16428 25514.83163 24924.10000   0.0000389
     5.16510 25513.16946 25106.85724   0.0000385
     5.16804 25507.21096 24917.60000   0.0000386
     5.16886 25505.54936 24882.04061   0.0000390
     5.17180 25499.59293 24997.00000   0.0000385
     5.17263 25497.91166 24997.24914   0.0000382
     5.17556 25491.97755 24934.90000   0.0000385
     5.17639 25490.29685 25390.87825   0.0000378
     5.17932 25484.36481 25136.50000   0.0000382
     5.18015 25482.68469 25003.44959   0.0000388
     5.18308 25476.75471 25170.20000   0.0000380
     5.18391 25475.07516 25383.37770   0.0000376
     5.18684 25469.14725 25159.50000   0.0000384
     5.18767 25467.46829 25235.96680   0.0000382
     5.19060 25461.54244 24858.90000   0.0000389
     5.19143 25459.86407 24822.23619   0.0000389
     5.19436 25453.94028 25018.50000   0.0000384
     5.19519 25452.26250 25441.08197   0.0000376
     5.19812 25446.34076 24736.00000   0.0000387
     5.19895 25444.66357 24725.12901   0.0000391
     5.20189 25438.72369 24888.70000   0.0000384
     5.20271 25437.06729 25048.95296   0.0000387
     5.20565 25431.12949 24804.90000   0.0000390
     5.20647 25429.47366 24776.03277   0.0000389
     5.20941 25423.53794 24723.10000   0.0000390
     5.21023 25421.88269 25070.75457   0.0000381
     5.21317 25415.94904 25086.30000   0.0000383
     5.21399 25414.29436 24700.62719   0.0000388
     5.21693 25408.36280 25085.10000   0.0000382
     5.21776 25406.68853 25189.46336   0.0000382
     5.22069 25400.77922 24861.80000   0.0000392
     5.22152 25399.10553 24876.24018   0.0000390
     5.22445 25393.19829 25128.50000   0.0000383
     5.22528 25391.52519 25116.55796   0.0000385
     5.22821 25385.62002 24684.80000   0.0000391
     5.22904 25383.94752 24890.74126   0.0000386
     5.23197 25378.04440 25256.70000   0.0000385
     5.23280 25376.37250 25206.86464   0.0000381
     5.23573 25370.47146 24690.70000   0.0000390
     5.23656 25368.80014 25066.15423   0.0000385
     5.23949 25362.90118 24902.60000   0.0000387
     5.24032 25361.23044 24776.43280   0.0000386
     5.24325 25355.33357 24809.90000   0.0000390
     5.24408 25353.66341 24880.84053   0.0000386
     5.24701 25347.76862 24801.20000   0.0000387
     5.24784 25346.09905 24959.94638   0.0000386
     5.25077 25340.20634 24622.20000   0.0000392
     5.25160 25338.53736 24719.12856   0.0000386
     5.25453 25332.64673 24916.70000   0.0000386
     5.25536 25330.97834 25191.06347   0.0000378
     5.25829 25325.08979 25000.40000   0.0000386
     5.25912 25323.42200 25029.65153   0.0000382
     5.26205 25317.53552 24844.70000   0.0000390
     5.26288 25315.86832 24772.33250   0.0000387
     5.26581 25309.98392 24789.00000   0.0000389
     5.26665 25308.29724 24945.44530   0.0000383
     5.26957 25302.43501 24908.10000   0.0000388
     5.27041 25300.74892 24985.44826   0.0000382
     5.27333 25294.88877 24528.10000   0.0000395
     5.27417 25293.20327 25172.06207   0.0000379
     5.27709 25287.34521 24998.70000   0.0000384
     5.27793 25285.66031 25347.17502   0.0000377
     5.28085 25279.80433 24631.70000   0.0000391
     5.28169 25278.12003 25229.46631   0.0000380
     5.28461 25272.26614 24752.60000   0.0000389
     5.28545 25270.58243 24988.84852   0.0000385
     5.28837 25264.73062 24837.70000   0.0000387
     5.28921 25263.04752 25107.95732   0.0000379
     5.29213 25257.19778 24697.80000   0.0000387
     5.29297 25255.51529 25286.87056   0.0000383
     5.29589 25249.66763 24715.70000   0.0000392
     5.29673 25247.98575 25009.75006   0.0000385
     5.29965 25242.14018 24918.70000   0.0000387
     5.30049 25240.45889 25128.85887   0.0000381
     5.30341 25234.61542 24541.20000   0.0000391
     5.30425 25232.93472 24689.12634   0.0000387
     5.30717 25227.09335 24673.60000   0.0000390
     5.30801 25225.41325 25026.35129   0.0000385
     5.31093 25219.57397 24552.90000   0.0000392
     5.31177 25217.89446 24809.83527   0.0000388
     5.31469 25212.05729 24524.40000   0.0000394
     5.31554 25210.35840 25145.96014   0.0000379
     5.31845 25204.54329 24745.50000   0.0000392
     5.31930 25202.84503 24933.34441   0.0000383
     5.32221 25197.03200 24806.60000   0.0000388
     5.32306 25195.33435 24889.74118   0.0000385
     5.32597 25189.52340 24627.00000   0.0000391
     5.32682 25187.82637 24742.93032   0.0000389
     5.32973 25182.01751 24853.00000   0.0000389
     5.33058 25180.32109 25146.06014   0.0000383
     5.33349 25174.51433 24443.50000   0.0000397
     5.33434 25172.81851 24914.24300   0.0000385
     5.33725 25167.01385 24800.60000   0.0000392
     5.33810 25165.31863 25002.64954   0.0000385
     5.34101 25159.51608 24480.90000   0.0000393
     5.34186 25157.82146 24672.12509   0.0000387
     5.34477 25152.02101 24521.70000   0.0000394
     5.34562 25150.32702 25078.85517   0.0000383
     5.34853 25144.52866 24360.60000   0.0000398
     5.34938 25142.83528 24991.84874   0.0000381
     5.35229 25137.03901 24747.10000   0.0000389
     5.35314 25135.34625 24663.12442   0.0000386
     5.35605 25129.55207 24250.80000   0.0000400
     5.35690 25127.85993 24715.92833   0.0000390
     5.35981 25122.06785 24479.90000   0.0000395
     5.36066 25120.37633 24665.92463   0.0000389
     5.36357 25114.58636 24522.60000   0.0000393
     5.36442 25112.89545 24688.02626   0.0000386
     5.36733 25107.10759 24883.00000   0.0000389
     5.36819 25105.39740 24790.73386   0.0000387
     5.37109 25099.63153 24528.30000   0.0000389
     5.37195 25097.92196 24491.51173   0.0000393
     5.37485 25092.15820 24810.50000   0.0000388
     5.37571 25090.44925 25088.75591   0.0000382
     5.37861 25084.68759 24518.50000   0.0000396
     5.37947 25082.97927 24293.99711   0.0000390
     5.38237 25077.21971 24731.50000   0.0000392
     5.38323 25075.51201 24869.53969   0.0000384
     5.38613 25069.75455 24626.80000   0.0000391
     5.38699 25068.04748 24696.12686   0.0000388
     5.38989 25062.29212 24974.80000   0.0000385
     5.39075 25060.58569 25020.55086   0.0000382
     5.39365 25054.83243 24393.60000   0.0000396
     5.39451 25053.12662 24702.82736   0.0000389
     5.39741 25047.37548 24865.70000   0.0000391
     5.39827 25045.67028 24730.12938   0.0000389
     5.40117 25039.92126 24138.90000   0.0000401
     5.40203 25038.21668 24822.73623   0.0000389
     5.40493 25032.46978 24772.50000   0.0000393
     5.40579 25030.76582 24685.52608   0.0000390
     5.40869 25025.02104 24351.90000   0.0000396
     5.40955 25023.31772 24384.60382   0.0000396
     5.41245 25017.57504 24608.10000   0.0000394
     5.41331 25015.87235 24770.13233   0.0000388
     5.41621 25010.13178 24559.20000   0.0000391
     5.41707 25008.42972 24770.93239   0.0000389
     5.41996 25002.71105 24750.20000   0.0000392
     5.42083 25000.98984 24713.92818   0.0000390
     5.42372 24995.27328 24332.70000   0.0000398
     5.42459 24993.55271 24675.12531   0.0000391
     5.42748 24987.83827 24484.10000   0.0000393
     5.42836 24986.09856 24561.61691   0.0000395
     5.43124 24980.40601 24436.70000   0.0000395
     5.43212 24978.66693 24595.91945   0.0000394
     5.43500 24972.97650 24625.20000   0.0000391
     5.43588 24971.23806 24910.54272   0.0000388
     5.43876 24965.54974 24563.10000   0.0000395
     5.43964 24963.81195 24604.82011   0.0000392
     5.44252 24958.12574 24552.90000   0.0000390
     5.44340 24956.38861 24630.02197   0.0000390
     5.44628 24950.70450 24559.80000   0.0000398
     5.44716 24948.96802 24405.50536   0.0000393
     5.45004 24943.28603 24859.00000   0.0000388
     5.45092 24941.55020 24623.92152   0.0000392
     5.45380 24935.87031 24421.10000   0.0000394
     5.45468 24934.13514 24588.91893   0.0000388
     5.45756 24928.45738 24746.10000   0.0000387
     5.45844 24926.72284 24594.41934   0.0000391
     5.46132 24921.04721 24366.10000   0.0000393
     5.46220 24919.31331 24502.41253   0.0000392
     5.46508 24913.63981 24648.10000   0.0000392
     5.46596 24911.90655 24454.10896   0.0000394
     5.46884 24906.23519 24137.30000   0.0000402
     5.46972 24904.50258 24311.29839   0.0000397
     5.47260 24898.83334 24479.80000   0.0000394
     5.47348 24897.10138 24645.62312   0.0000393
     5.47636 24891.43426 24277.30000   0.0000396
     5.47724 24889.70296 24320.39907   0.0000398
     5.48012 24884.03796 24785.40000   0.0000391
     5.48100 24882.30732 24636.52245   0.0000391
     5.48388 24876.64444 24218.00000   0.0000398
     5.48476 24874.91447 24596.71951   0.0000391
     5.48764 24869.25372 24417.80000   0.0000391
     5.48852 24867.52439 24337.50033   0.0000396
     5.49140 24861.86579 24445.50000   0.0000394
     5.49229 24860.11746 24488.91153   0.0000396
     5.49516 24854.48064 24430.90000   0.0000392
     5.49605 24852.73296 24660.32421   0.0000390
     5.49892 24847.09829 24512.30000   0.0000398
     5.49981 24845.35126 24732.02952   0.0000386
     5.50268 24839.71872 24350.50000   0.0000397
     5.50357 24837.97236 24722.42881   0.0000389
     5.50644 24832.34195 24507.70000   0.0000392
     5.50733 24830.59626 24595.41941   0.0000393
     5.51020 24824.96798 24377.40000   0.0000395
     5.51109 24823.22296 24528.91449   0.0000400
     5.51396 24817.59680 24151.20000   0.0000401
     5.51485 24815.85246 24651.42355   0.0000390
     5.51772 24810.22844 24226.20000   0.0000395
     5.51861 24808.48476 24302.29773   0.0000397
     5.52148 24802.86289 24245.20000   0.0000398
     5.52237 24801.11986 24753.93114   0.0000390
     5.52523 24795.51972 24327.30000   0.0000401
     5.52613 24793.75777 24410.00570   0.0000395
     5.52899 24788.15977 24150.70000   0.0000395
     5.52989 24786.39848 24634.52230   0.0000395
     5.53275 24780.80264 24589.00000   0.0000391
     5.53365 24779.04203 25000.54938   0.0000385
     5.53651 24773.44832 24316.90000   0.0000397
     5.53741 24771.68839 24518.61373   0.0000392
     5.54027 24766.09681 24450.90000   0.0000394
     5.54117 24764.33757 24294.39714   0.0000400
     5.54403 24758.74813 24593.60000   0.0000391
     5.54493 24756.98957 24197.89000   0.0000399
     5.54779 24751.40226 24240.50000   0.0000399
     5.54869 24749.64438 24148.88638   0.0000403
     5.55155 24744.05924 24140.90000   0.0000395
     5.55245 24742.30203 24254.79421   0.0000399
     5.55531 24736.71904 24228.60000   0.0000397
     5.55621 24734.96249 24409.60567   0.0000393
     5.55907 24729.38167 23988.60000   0.0000405
     5.55997 24727.62579 24276.19580   0.0000396
     5.56283 24722.04713 24181.30000   0.0000398
     5.56373 24720.29193 24668.22480   0.0000388
     5.56659 24714.71543 24436.10000   0.0000395
     5.56749 24712.96091 23972.27331   0.0000404
     5.57035 24707.38656 24099.20000   0.0000400
     5.57125 24705.63273 24242.09327   0.0000401
     5.57411 24700.06053 23989.30000   0.0000402
     5.57502 24698.28791 24413.50595   0.0000395
     5.57787 24692.73733 24529.10000   0.0000395
     5.57878 24690.96542 24450.10866   0.0000394
     5.58163 24685.41701 24265.90000   0.0000396
     5.58254 24683.64577 24408.00555   0.0000398
     5.58539 24678.09953 24418.00000   0.0000394
     5.58630 24676.32897 24340.20053   0.0000398
     5.58914 24670.80435 24376.10000   0.0000397
     5.59006 24669.01502 24368.20260   0.0000396
     5.59290 24663.49256 24186.10000   0.0000398
     5.59382 24661.70392 24406.60544   0.0000396
     5.59666 24656.18363 24152.70000   0.0000400
     5.59758 24654.39570 24017.67667   0.0000401
     5.60042 24648.87755 24143.10000   0.0000401
     5.60134 24647.09033 24125.18463   0.0000397
     5.60418 24641.57434 23966.30000   0.0000402
     5.60510 24639.78783 24550.51609   0.0000392
     5.60794 24634.27399 24390.20000   0.0000395
     5.60886 24632.48819 24072.38072   0.0000401
     5.61170 24626.97651 23834.30000   0.0000404
     5.61262 24625.19141 24254.89422   0.0000400
     5.61546 24619.68192 24163.30000   0.0000400
     5.61638 24617.89751 24475.31053   0.0000394
     5.61922 24612.39019 24241.50000   0.0000398
     5.62014 24610.60647 24366.60248   0.0000396
     5.62298 24605.10134 24224.40000   0.0000397
     5.62390 24603.31831 24544.61565   0.0000389
     5.62674 24597.81536 24030.00000   0.0000402
     5.62766 24596.03305 24313.39855   0.0000394
     5.63050 24590.53227 24290.90000   0.0000397
     5.63142 24588.75067 24557.11658   0.0000390
     5.63426 24583.25206 24150.80000   0.0000397
     5.63518 24581.47117 24327.19957   0.0000394
     5.63802 24575.97473 24410.90000   0.0000392
     5.63894 24574.19456 24353.60152   0.0000394
     5.64177 24568.71964 23881.00000   0.0000413
     5.64270 24566.92084 24269.39529   0.0000397
     5.64553 24561.44810 24459.30000   0.0000393
     5.64646 24559.65001 24238.79303   0.0000396
     5.64929 24554.17946 24184.40000   0.0000398
     5.65022 24552.38208 24202.99038   0.0000400
     5.65305 24546.91372 24057.60000   0.0000398
     5.65398 24545.11704 24549.01598   0.0000395
     5.65681 24539.65088 24195.50000   0.0000396
     5.65774 24537.85491 23992.87484   0.0000401
     5.66057 24532.39094 24532.60000   0.0000392
     5.66150 24530.59570 24341.50063   0.0000396
     5.66433 24525.13391 23853.10000   0.0000401
     5.66526 24523.33940 24271.59546   0.0000396
     5.66809 24517.87978 24049.30000   0.0000399
     5.66902 24516.08601 24574.71788   0.0000391
     5.67185 24510.62857 23864.80000   0.0000400
     5.67278 24508.83553 23976.17360   0.0000400
     5.67561 24503.38030 24287.90000   0.0000395
     5.67654 24501.58797 24147.38627   0.0000401
     5.67937 24496.13494 23947.50000   0.0000400
     5.68030 24494.34332 23626.14771   0.0000410
     5.68312 24488.91176 24432.80000   0.0000393
     5.68406 24487.10160 24349.50122   0.0000395
     5.68688 24481.67225 23653.80000   0.0000402
     5.68782 24479.86280 24115.48391   0.0000398
     5.69064 24474.43566 24172.30000   0.0000398
     5.69158 24472.62696 24223.99193   0.0000395
     5.69440 24467.20200 23775.60000   0.0000404
     5.69535 24465.37481 23674.85131   0.0000409
     5.69816 24515.24336 24051.00000   0.0000399
     5.69911 24513.89506 23954.87203   0.0000403
     5.70192 24509.93463 23859.40000   0.0000399
     5.70287 24508.61277 23842.36371   0.0000404
     5.70568 24504.73248 24066.20000   0.0000399
     5.70663 24503.43648 23982.97411   0.0000400
     5.70944 24499.64205 23706.20000   0.0000406
     5.71039 24498.37356 24270.09535   0.0000402
     5.71320 24494.67124 23942.80000   0.0000400
     5.71415 24493.43205 24406.30542   0.0000394
     5.71696 24489.82867 23646.70000   0.0000405
     5.71791 24488.62256 24096.28249   0.0000400
     5.72072 24485.12379 24186.10000   0.0000395
     5.72167 24483.95628 24156.28693   0.0000404
     5.72447 24480.57878 23849.10000   0.0000402
     5.72543 24479.44119 24165.18759   0.0000399
     5.72823 24476.18080 23865.10000   0.0000404
     5.72919 24475.08895 24141.88586   0.0000400
     5.73199 24471.95498 24245.10000   0.0000409
     5.73295 24470.91242 23780.85915   0.0000408
     5.73575 24467.92112 24081.40000   0.0000396
     5.73671 24466.92574 23910.56875   0.0000402
     5.73951 24464.08916 23836.50000   0.0000399
     5.74047 24463.14453 23667.55077   0.0000408
     5.74327 24460.47599 23959.10000   0.0000403
     5.74423 24459.58606 23950.67172   0.0000402
     5.74703 24457.10037 23903.80000   0.0000400
     5.74799 24456.27003 23689.65241   0.0000409
     5.75079 24453.98312 24378.30000   0.0000397
     5.75175 24453.22641 24354.30158   0.0000398
     5.75455 24451.14741 23826.20000   0.0000401
     5.75551 24450.47156 23651.74961   0.0000408
     5.75830 24448.62520 24150.90000   0.0000397
     5.75927 24448.03222 23712.65411   0.0000408
     5.76206 24446.43211 24055.70000   0.0000399
     5.76303 24445.93830 23934.37051   0.0000405
     5.76582 24444.61824 24132.00000   0.0000397
     5.76679 24444.22341 24297.69739   0.0000395
     5.76958 24443.21507 23876.30000   0.0000401
     5.77055 24442.92532 24060.17982   0.0000401
     5.77334 24442.26131 23892.90000   0.0000400
     5.77431 24442.08661 24069.58051   0.0000400
     5.77710 24441.80396 24155.50000   0.0000396
     5.77807 24441.75547 24136.88549   0.0000399
     5.78086 24441.89633 24055.40000   0.0000398
     5.78183 24442.00231 24050.97914   0.0000397
     5.78462 24442.59907 23672.00000   0.0000404
     5.78559 24442.88384 23823.96234   0.0000407
     5.78837 24443.97639 23904.20000   0.0000404
     5.78935 24444.46723 24358.10186   0.0000397
     5.79213 24446.11529 23885.20000   0.0000399
     5.79311 24446.83538 24035.77801   0.0000400
     5.79589 24449.11994 24017.80000   0.0000397
     5.79687 24450.08374 24262.19476   0.0000397
     5.79965 24453.10301 23580.90000   0.0000404
     5.80063 24454.32269 23776.15881   0.0000405
     5.80341 24458.17390 24105.80000   0.0000397
     5.80439 24459.68039 23906.46845   0.0000405
     5.80717 24464.47736 23977.00000   0.0000398
     5.80815 24466.30627 23689.05236   0.0000410
     5.81093 24472.18296 24092.50000   0.0000399
     5.81191 24474.39858 23825.16243   0.0000404
     5.81469 24481.49030 23927.70000   0.0000396
     5.81567 24484.18660 23800.66062   0.0000405
     5.81844 24492.60231 24119.80000   0.0000394
     5.81943 24495.89073 23753.75715   0.0000408
     5.82220 24505.85979 23865.80000   0.0000398
     5.82319 24509.80852 23785.25948   0.0000408
     5.82596 24521.59133 23903.10000   0.0000400
     5.82695 24526.29726 24069.68052   0.0000404
     5.82972 24540.28203 23827.30000   0.0000401
     5.83071 24545.78877 23673.05118   0.0000407
     5.83348 24562.36915 23900.50000   0.0000397
     5.83447 24568.80870 23848.76418   0.0000406
     5.83724 24588.46995 23776.50000   0.0000401
     5.83823 24596.00177 23765.75804   0.0000409
     5.84100 24619.34736 23962.40000   0.0000398
     5.84199 24628.18198 23757.55743   0.0000406
     5.84475 24655.84571 23612.60000   0.0000404
     5.84575 24666.56562 23772.35853   0.0000408
     5.84851 24699.35543 24230.30000   0.0000392
     5.84951 24712.28967 24009.77609   0.0000403
     5.85227 24751.31062 23727.20000   0.0000395
     5.85327 24767.00594 23753.15711   0.0000406
     5.85603 24813.67153 24020.00000   0.0000403
     5.85703 24832.85334 23733.65566   0.0000408
     5.85979 24889.51551 23911.40000   0.0000401
     5.86079 24912.63850 24088.68193   0.0000396
     5.86355 24982.07159 24041.00000   0.0000397
     5.86455 25010.09825 24410.70575   0.0000395
     5.86731 25096.03103 23935.30000   0.0000400
     5.86831 25130.28836 23906.66846   0.0000406
     5.87106 25237.47779 24384.20000   0.0000394
     5.87207 25280.17096 24129.38494   0.0000402
     5.87482 25416.25705 24268.20000   0.0000393
     5.87583 25470.93592 24256.69435   0.0000397
     5.87858 25645.12989 24221.00000   0.0000399
     5.87959 25717.07353 24360.60204   0.0000396
     5.88234 25943.43799 24387.10000   0.0000393
     5.88335 26040.38820 24670.92500   0.0000392
     5.88610 26341.41808 25016.80000   0.0000385
     5.88711 26477.21732 24992.54879   0.0000389
     5.88986 26902.10148 25543.90000   0.0000373
     5.89087 27107.58228 25890.41521   0.0000373
     5.89361 27813.99793 26935.10000   0.0000354
     5.89463 28209.36845 27837.85927   0.0000348
     5.89737 29874.89819 30297.70000   0.0000314
     5.89839 30894.38455 32186.58096   0.0000296
     5.90113 35990.00927 39513.80000   0.0000237
     5.90215 38843.05712 44143.26544   0.0000213
     5.90489 53607.37684 61059.40000   0.0000151
     5.90590 61038.34220 71895.21835   0.0000125
     5.90865 94135.14792 105887.00000   0.0000081
     5.90966 109801.44198 128465.50305   0.0000066
     5.91241 162469.70084 188203.00000   0.0000041
     5.91342 184055.06476 220397.30358   0.0000034
     5.91617 239379.96168 290856.00000   0.0000024
     5.91718 254311.74737 303550.45471   0.0000023
     5.91992 277098.57318 288805.00000   0.0000024
     5.92094 272522.47047 270825.03390   0.0000026
     5.92368 241982.85399 219224.00000   0.0000034
     5.92470 223206.82835 200617.84042   0.0000038
     5.92744 166224.46482 152010.00000   0.0000053
     5.92846 145321.54667 137884.19979   0.0000060
     5.93120 96838.55730 108502.00000   0.0000079
     5.93222 81902.76860 95536.26716   0.0000091
     5.93496 54853.53127 66855.70000   0.0000136
     5.93598 47345.16742 56111.35076   0.0000167
     5.93871 36394.50830 39101.90000   0.0000243
     5.93974 33776.39672 35098.79638   0.0000271
     5.94247 29934.40026 29485.70000   0.0000323
     5.94350 29138.96025 28597.31545   0.0000334
     5.94623 27770.24276 27206.80000   0.0000352
     5.94726 27465.91039 26642.87087   0.0000358
     5.94999 26819.92641 25372.40000   0.0000382
     5.95102 26645.69733 25671.09898   0.0000372
     5.95375 26238.71381 24920.00000   0.0000390
     5.95478 26112.90893 24948.14550   0.0000387
     5.95751 25819.82726 24317.00000   0.0000396
     5.95854 25724.22273 24277.49589   0.0000399
     5.96126 25503.78835 24187.90000   0.0000396
     5.96230 25428.45252 24287.39663   0.0000397
     5.96502 25257.62072 23807.60000   0.0000406
     5.96606 25197.71003 23992.87484   0.0000401
     5.96878 25062.46309 24046.60000   0.0000400
     5.96982 25014.94192 23746.05658   0.0000409
     5.97254 24904.91992 23642.20000   0.0000406
     5.97358 24866.67583 23472.03631   0.0000411
     5.97630 24775.68205 23966.10000   0.0000403
     5.97734 24744.37393 23705.65359   0.0000404
     5.98005 24668.37881 23698.40000   0.0000408
     5.98110 24642.10581 24068.18041   0.0000400
     5.98381 24578.04606 23810.40000   0.0000406
     5.98486 24555.52649 23780.25911   0.0000403
     5.98757 24500.93559 23728.90000   0.0000407
     5.98862 24481.39852 23653.44973   0.0000413
     5.99133 24434.36666 23646.90000   0.0000410
     5.99238 24417.27244 23809.36126   0.0000406
     5.99509 24376.34560 23601.90000   0.0000408
     5.99614 24361.26898 23787.35964   0.0000404
     5.99885 24325.32505 23717.60000   0.0000405
     5.99990 24312.01848 23763.65788   0.0000405
     6.00260 24280.20223 23766.30000   0.0000405
     6.00366 24268.32913 23244.61949   0.0000417
     6.00636 24239.77707 23455.50000   0.0000410
     6.00742 24229.19451 23940.57097   0.0000400
     6.01012 24203.40352 23544.30000   0.0000409
     6.01117 24193.98723 23674.45128   0.0000408
     6.01388 24170.51322 23729.70000   0.0000407
     6.01493 24161.93715 23580.34432   0.0000414
     6.01764 24140.55880 23558.00000   0.0000411
     6.01869 24132.66729 23494.03794   0.0000406
     6.02139 24113.15147 23400.90000   0.0000412
     6.02245 24105.78454 23518.83977   0.0000409
     6.02515 24087.80399 23643.20000   0.0000407
     6.02621 24080.96261 23648.54937   0.0000409
     6.02891 24064.30959 23687.10000   0.0000408
     6.02997 24057.93959 23578.84421   0.0000409
     6.03267 24042.42957 23740.20000   0.0000404
     6.03373 24036.50927 23302.92380   0.0000414
     6.03642 24022.01449 23596.50000   0.0000406
     6.03749 24016.43296 23562.04297   0.0000411
     6.04018 24002.78562 23571.60000   0.0000408
     6.04125 23997.54873 23140.11176   0.0000413
     6.04394 23984.66347 23819.80000   0.0000403
     6.04501 23979.71811 23643.84902   0.0000407
     6.04770 23967.52864 23524.80000   0.0000411
     6.04877 23962.82206 23591.44514   0.0000412
     6.05146 23951.25000 23249.80000   0.0000416
     6.05253 23946.75787 23684.15200   0.0000406
     6.05521 23935.77598 23233.00000   0.0000412
     6.05629 23931.43653 23540.04134   0.0000410
     6.05897 23920.94390 23335.10000   0.0000412
     6.06005 23916.78060 23568.84347   0.0000409
     6.06273 23906.72644 23510.20000   0.0000409
     6.06381 23902.73833 23398.13084   0.0000412
     6.06649 23893.06242 23776.30000   0.0000404
     6.06757 23889.23343 23599.74576   0.0000412
     6.07025 23879.89813 23133.60000   0.0000415
     6.07133 23876.21202 23463.63569   0.0000410
     6.07400 23867.22035 23552.20000   0.0000413
     6.07509 23863.62877 23644.04904   0.0000408
     6.07776 23854.93021 23401.90000   0.0000411
     6.07884 23851.47540 23330.52584   0.0000415
     6.08152 23843.01124 23514.10000   0.0000407
     6.08260 23839.65159 23480.63695   0.0000410
     6.08528 23831.43079 23628.60000   0.0000407
     6.08636 23828.15854 23506.63887   0.0000412
     6.08903 23820.18937 23293.30000   0.0000415
     6.09012 23816.96794 23497.43819   0.0000413
     6.09279 23809.20102 23064.60000   0.0000416
     6.09388 23806.05948 23212.11708   0.0000416
     6.09655 23798.47283 23376.60000   0.0000412
     6.09764 23795.40775 23546.94185   0.0000410
     6.10031 23787.98385 23266.80000   0.0000416
     6.10140 23784.98873 23347.62711   0.0000413
     6.10406 23777.74209 23659.30000   0.0000404
     6.10516 23774.78422 23662.65041   0.0000409
     6.10782 23767.68146 23382.10000   0.0000411
     6.10892 23764.77780 23253.52015   0.0000416
     6.11158 23757.80887 23491.00000   0.0000407
     6.11268 23754.95460 23641.64886   0.0000408
     6.11534 23748.10941 23506.20000   0.0000408
     6.11644 23745.30112 23179.11464   0.0000418
     6.11910 23738.57053 23426.20000   0.0000410
     6.12020 23735.80512 23233.41866   0.0000415
     6.12285 23729.20560 23383.90000   0.0000420
     6.12396 23726.45665 23376.42924   0.0000411
     6.12661 23719.95432 23646.00000   0.0000408
     6.12772 23717.24727 23553.24232   0.0000407
     6.13037 23710.83237 23333.80000   0.0000414
     6.13147 23708.18825 23140.51179   0.0000427
     6.13413 23701.83108 23532.80000   0.0000414
     6.13523 23699.22277 23453.53494   0.0000410
     6.13788 23692.96799 23216.60000   0.0000415
     6.13899 23690.36751 23443.13417   0.0000411
     6.14164 23684.18766 23264.50000   0.0000416
     6.14275 23681.61541 23350.02729   0.0000411
     6.14540 23621.94876 22850.60000   0.0000420
     6.14651 23619.92647 23056.90560   0.0000417
     6.14916 23615.09967 23305.20000   0.0000413
     6.15027 23613.07839 23704.35350   0.0000407
     6.15291 23608.27226 23070.50000   0.0000418
     6.15403 23606.23379 23573.94385   0.0000406
     6.15667 23601.43013 23454.10000   0.0000409
     6.15779 23599.39268 23396.63073   0.0000411
     6.16043 23594.59148 23181.60000   0.0000414
     6.16155 23592.55510 23141.11183   0.0000413
     6.16419 23587.75633 23040.70000   0.0000416
     6.16531 23585.72102 23276.92188   0.0000413
     6.16794 23580.94285 23162.70000   0.0000415
     6.16907 23578.89045 23300.62363   0.0000412
     6.17170 23574.11473 23414.50000   0.0000411
     6.17282 23572.08154 23561.74295   0.0000408
     6.17546 23567.29015 23187.50000   0.0000411
     6.17658 23565.25798 22852.29047   0.0000417
     6.17921 23560.48722 23228.00000   0.0000414
     6.18034 23558.43795 23519.63983   0.0000409
     6.18297 23553.66968 22822.00000   0.0000421
     6.18410 23551.62145 23347.22708   0.0000412
     6.18673 23546.85567 23326.00000   0.0000411
     6.18786 23544.80849 23437.33374   0.0000410
     6.19049 23540.04520 22930.00000   0.0000418
     6.19162 23537.99910 23182.31488   0.0000411
     6.19424 23533.25637 23153.40000   0.0000415
     6.19538 23531.19328 23448.33456   0.0000410
     6.19800 23526.45299 23118.80000   0.0000416
     6.19914 23524.39101 23469.13610   0.0000410
     6.20176 23519.65319 23295.60000   0.0000417
     6.20290 23517.59230 23375.42916   0.0000410
     6.20552 23512.85698 22976.70000   0.0000417
     6.20666 23510.79716 22974.39950   0.0000418
     6.20927 23506.08241 23519.10000   0.0000407
     6.21041 23504.02365 23446.73444   0.0000408
     6.21303 23499.29335 22886.30000   0.0000421
     6.21417 23497.23565 23464.13573   0.0000409
     6.21679 23492.50787 23403.70000   0.0000408
     6.21793 23490.45124 23294.52318   0.0000415
     6.22054 23485.74402 23075.80000   0.0000417
     6.22169 23483.67045 23102.80900   0.0000429
     6.22430 23478.96572 23274.80000   0.0000414
     6.22545 23476.89329 23371.52888   0.0000408
     6.22806 23472.19103 23126.20000   0.0000418
     6.22921 23470.11973 23191.41555   0.0000410
     6.23182 23465.41995 23409.90000   0.0000412
     6.23297 23463.34979 23051.60521   0.0000419
     6.23557 23458.67053 23161.50000   0.0000414
     6.23673 23456.58347 23099.50875   0.0000414
     6.23933 23451.90674 23470.80000   0.0000410
     6.24049 23449.82077 23293.22308   0.0000417
     6.24309 23445.14657 23033.50000   0.0000418
     6.24425 23443.06171 23070.40660   0.0000415
     6.24684 23438.40801 23227.60000   0.0000413
     6.24800 23436.32425 23336.92632   0.0000411
     6.25060 23431.65512 23026.20000   0.0000416
     6.25176 23429.57248 23033.60388   0.0000417
     6.25436 23424.90588 23015.90000   0.0000419
     6.25552 23422.82440 23099.30874   0.0000416
     6.25812 23418.16030 22858.00000   0.0000423
     6.25928 23416.07998 23113.60980   0.0000415
     6.26187 23411.43632 23331.50000   0.0000413
     6.26304 23409.33924 23146.51223   0.0000413
     6.26563 23404.69811 23121.00000   0.0000414
     6.26680 23402.60216 22962.19860   0.0000417
     6.26939 23397.96359 22950.10000   0.0000417
     6.27056 23395.86877 23288.02270   0.0000412
     6.27314 23391.25066 23108.30000   0.0000418
     6.27432 23389.13907 23118.11013   0.0000414
     6.27690 23384.52351 23117.30000   0.0000416
     6.27807 23382.43094 23364.72837   0.0000413
     6.28066 23377.80006 22887.30000   0.0000423
     6.28183 23375.70863 23223.01789   0.0000411
     6.28441 23371.09819 23143.60000   0.0000416
     6.28559 23368.99008 23294.52318   0.0000410
     6.28817 23364.38216 22766.30000   0.0000419
     6.28935 23362.27525 23160.21324   0.0000412
     6.29193 23357.66984 23269.20000   0.0000412
     6.29311 23355.56414 23392.83045   0.0000410
     6.29569 23350.96130 23076.20000   0.0000415
     6.29687 23348.85676 23005.50180   0.0000415
     6.29944 23344.27433 23163.30000   0.0000419
     6.30063 23342.15313 23293.82313   0.0000413
     6.30320 23337.57327 23221.40000   0.0000408
     6.30439 23335.45323 22955.39809   0.0000413
     6.30696 23330.87597 23176.60000   0.0000410
     6.30814 23328.77490 23265.82106   0.0000409
     6.31071 23324.20021 22799.60000   0.0000422
     6.31190 23322.08251 23068.40645   0.0000412
     6.31447 23317.51042 23103.70000   0.0000418
     6.31566 23315.39393 23176.91448   0.0000413
     6.31823 23310.82440 22884.90000   0.0000417
     6.31942 23308.70914 23091.30815   0.0000414
     6.32198 23304.15993 23079.00000   0.0000416
     6.32318 23302.02813 23333.82609   0.0000407
     6.32574 23297.48149 23022.50000   0.0000418
     6.32694 23295.35092 23075.90701   0.0000413
     6.32950 23290.80687 23293.60000   0.0000408
     6.33070 23288.67750 23464.63576   0.0000406
     6.33325 23284.15380 22994.50000   0.0000417
     6.33445 23282.02562 23242.31932   0.0000410
     6.33701 23277.48679 23033.40000   0.0000414
     6.33821 23275.35981 23101.60891   0.0000412
     6.34077 23270.82360 23060.20000   0.0000416
     6.34197 23268.69782 22794.38618   0.0000411
     6.34452 23264.18195 23317.30000   0.0000413
     6.34573 23262.03968 23134.51134   0.0000419
     6.34828 23257.52640 22983.40000   0.0000420
     6.34949 23255.38541 23339.72652   0.0000412
     6.35204 23250.87470 23003.60000   0.0000418
     6.35325 23248.73498 23410.73178   0.0000408
     6.35579 23244.24453 22865.10000   0.0000426
     6.35701 23242.08840 23110.90960   0.0000415
     6.35955 23237.60058 22933.60000   0.0000421
     6.36076 23235.46335 23421.63258   0.0000410
     6.36331 23230.96050 22820.40000   0.0000419
     6.36452 23228.82449 22906.49448   0.0000417
     6.36706 23224.34193 23030.70000   0.0000416
     6.36828 23222.18950 23194.31577   0.0000418
     6.37082 23217.70958 22629.80000   0.0000434
     6.37204 23215.55839 22965.29883   0.0000418
     6.37458 23211.08112 23127.00000   0.0000416
     6.37580 23208.93119 23161.81336   0.0000417
     6.37833 23204.47417 23153.50000   0.0000415
     6.37956 23202.30793 23119.21021   0.0000414
     6.38209 23197.85350 23232.60000   0.0000413
     6.38331 23195.70618 22871.89192   0.0000419
     6.38585 23191.23674 22816.50000   0.0000420
     6.38707 23189.09073 23219.71765   0.0000414
     6.38960 23184.64154 23145.40000   0.0000415
     6.39083 23182.47920 23312.62452   0.0000410
     6.39336 23178.03268 22792.80000   0.0000421
     6.39459 23175.87160 23162.91344   0.0000419
     6.39711 23171.44531 22906.60000   0.0000421
     6.39835 23169.26794 23169.31392   0.0000414
     6.40087 23164.84432 22822.70000   0.0000421
     6.40211 23162.66823 22964.59877   0.0000419
     6.40463 23158.24727 22902.50000   0.0000418
     6.40586 23156.09000 23247.81972   0.0000414
     6.40838 23151.67172 22799.60000   0.0000421
     6.40962 23149.49825 22988.30053   0.0000419
     6.41214 23145.08259 22874.30000   0.0000422
     6.41338 23142.91047 23212.51711   0.0000416
     6.41590 23138.49744 22786.80000   0.0000423
     6.41714 23136.32668 23169.41392   0.0000413
     6.41965 23131.93382 22842.30000   0.0000419
     6.42090 23129.74686 23074.30689   0.0000417
     6.42341 23125.35669 22895.30000   0.0000420
     6.42466 23123.17105 22902.59419   0.0000423
     6.42717 23118.78357 22934.40000   0.0000420
     6.42841 23116.61671 22986.10036   0.0000423
     6.43092 23112.23192 22740.30000   0.0000422
     6.43217 23110.04890 23076.80707   0.0000417
     6.43468 23105.66682 23257.20000   0.0000412
     6.43593 23103.48511 23086.50779   0.0000418
     6.43843 23099.12318 22904.30000   0.0000416
     6.43969 23096.92539 22764.58398   0.0000427
     6.44219 23092.56613 22994.40000   0.0000416
     6.44345 23090.36973 23170.81403   0.0000420
     6.44595 23086.01311 22556.20000   0.0000427
     6.44721 23083.81812 22817.28788   0.0000423
     6.44970 23079.48160 22937.30000   0.0000420
     6.45096 23077.28797 23060.10584   0.0000416
     6.45346 23072.93675 22697.20000   0.0000424
     6.45472 23070.74446 22797.28640   0.0000424
     6.45721 23066.41336 23067.00000   0.0000419
     6.45848 23064.20502 23035.50402   0.0000419
     6.46097 23059.87665 22908.90000   0.0000419
     6.46224 23057.66967 23001.20148   0.0000418
     6.46473 23053.34403 22688.90000   0.0000423
     6.46600 23051.13840 23171.31406   0.0000417
     6.46848 23046.83285 22732.80000   0.0000423
     6.46975 23044.62861 22902.99422   0.0000422
     6.47224 23040.30841 22694.80000   0.0000421
     6.47351 23038.10561 23355.92772   0.0000415
     6.47600 23033.78809 22383.60000   0.0000428
     6.47727 23031.58672 22896.79376   0.0000422
     6.47975 23027.28923 22699.60000   0.0000422
     6.48103 23025.07195 23175.51438   0.0000419
     6.48351 23020.77721 22607.00000   0.0000428
     6.48479 23018.56132 22898.09385   0.0000421
     6.48726 23014.28663 22826.30000   0.0000417
     6.48855 23012.05483 22978.79982   0.0000418
     6.49102 23007.78289 22700.20000   0.0000423
     6.49230 23005.56978 22797.28640   0.0000423
     6.49478 23001.28331 22851.40000   0.0000418
     6.49606 22999.07159 22960.19845   0.0000419
     6.49853 22994.80516 22775.90000   0.0000419
     6.49982 22992.57757 22797.18639   0.0000423
     6.50229 22988.31390 22919.10000   0.0000417
     6.50358 22986.08780 23229.61838   0.0000416
     6.50604 22981.84407 22551.90000   0.0000426
     6.50734 22979.60221 22964.59877   0.0000422
     6.50980 22975.36119 22906.60000   0.0000418
     6.51109 22973.13806 23090.20806   0.0000418
     6.51355 22968.89980 22681.20000   0.0000421
     6.51485 22966.66086 22483.46318   0.0000429
     6.51731 22962.42539 22683.50000   0.0000421
     6.51861 22960.18788 22875.09215   0.0000423
     6.52107 22955.95519 22663.00000   0.0000425
     6.52237 22953.71912 22884.99289   0.0000419
     6.52482 22949.50641 22438.50000   0.0000430
     6.52612 22947.27178 22773.48464   0.0000421
     6.52858 22943.04468 22653.40000   0.0000426
     6.52988 22940.81149 22819.98808   0.0000422
     6.53233 22936.60435 22692.50000   0.0000424
     6.53364 22934.35551 22774.98475   0.0000422
     6.53609 22930.15111 22905.50000   0.0000416
     6.53740 22927.90380 22653.37575   0.0000427
     6.53985 22923.70213 23052.70000   0.0000416
     6.54116 22921.45637 22665.47665   0.0000427
     6.54360 22917.27464 22741.40000   0.0000419
     6.54491 22915.03034 22746.38263   0.0000421
     6.54736 22910.83429 22847.10000   0.0000421
     6.54867 22908.59147 22920.19549   0.0000419
     6.55111 22904.41535 22692.30000   0.0000423
     6.55243 22902.15689 22660.07625   0.0000424
     6.55487 22897.98359 22975.50000   0.0000416
     6.55619 22895.72662 22826.88859   0.0000422
     6.55862 22891.57323 22951.10000   0.0000416
     6.55995 22889.30067 22714.58028   0.0000423
     6.56238 22885.15010 23001.00000   0.0000415
     6.56370 22882.89616 22883.49277   0.0000426
     6.56614 22878.73130 22668.80000   0.0000424
     6.56746 22876.47894 22578.27020   0.0000426
     6.56989 22872.33390 22741.70000   0.0000421
     6.57122 22870.06607 23028.50350   0.0000416
     6.57365 22865.92384 22224.60000   0.0000430
     6.57498 22863.65755 22720.08069   0.0000423
     6.57740 22859.53520 22534.00000   0.0000423
     6.57873 22857.27043 22792.58605   0.0000425
     6.58116 22853.13389 22797.30000   0.0000420
     6.58249 22850.87065 22831.58893   0.0000420
     6.58491 22846.75398 22780.60000   0.0000426
     6.58625 22844.47525 22831.28891   0.0000422
     6.58867 22840.36143 22443.50000   0.0000424
     6.59001 22838.08425 22818.88800   0.0000424
     6.59242 22833.99027 22766.30000   0.0000423
     6.59376 22831.71466 22719.88067   0.0000422
     6.59618 22827.60653 22568.80000   0.0000422
     6.59752 22825.33255 22724.88104   0.0000424
     6.59993 22821.24417 22712.60000   0.0000422
     6.60128 22818.95487 22616.27301   0.0000424
     6.60369 22814.86932 22348.00000   0.0000431
     6.60504 22812.58162 22684.97809   0.0000423
     6.60745 22808.49895 22879.70000   0.0000423
     6.60880 22806.21283 22888.69316   0.0000420
     6.61120 22802.14996 22497.60000   0.0000429
     6.61255 22799.86541 22723.58095   0.0000433
     6.61496 22795.78849 23029.50000   0.0000416
     6.61631 22793.50552 22845.08993   0.0000423
     6.61871 22789.44840 22508.70000   0.0000424
     6.62007 22787.15011 22804.78695   0.0000424
     6.62247 22783.09588 22702.70000   0.0000424
     6.62383 22780.79919 22534.66697   0.0000433
     6.62622 22776.76472 22532.30000   0.0000433
     6.62758 22774.46973 22657.37605   0.0000426
     6.62998 22770.42119 22559.50000   0.0000430
     6.63134 22768.12788 23089.50801   0.0000419
     6.63373 22764.09906 22659.70000   0.0000425
     6.63510 22761.79056 22518.76579   0.0000426
     6.63749 22757.76463 22740.20000   0.0000418
     6.63886 22755.45777 22774.78473   0.0000423
     6.64124 22751.45157 22433.60000   0.0000431
     6.64261 22749.14634 22328.25170   0.0000432
     6.64500 22745.12622 22383.20000   0.0000429
     6.64637 22742.82262 22761.08372   0.0000422
     6.64875 22738.82223 22628.80000   0.0000421
     6.65013 22736.50346 22486.06338   0.0000428
     6.65251 22732.50599 22518.50000   0.0000430
     6.65389 22730.18888 22501.96455   0.0000426
     6.65626 22726.21111 22674.10000   0.0000422
     6.65764 22723.89572 22294.64922   0.0000432
     6.66002 22719.90402 22286.90000   0.0000430
     6.66140 22717.59038 22328.05169   0.0000431
     6.66377 22713.61831 22665.10000   0.0000425
     6.66516 22711.28965 22393.05649   0.0000426
     6.66753 22707.32051 22670.80000   0.0000423
     6.66891 22705.01027 22542.46755   0.0000427
     6.67128 22701.04406 22613.20000   0.0000425
     6.67267 22698.71876 22271.74752   0.0000432
     6.67504 22694.75549 22632.00000   0.0000421
     6.67643 22692.43189 22667.07677   0.0000423
     6.67879 22688.48828 22582.90000   0.0000425
     6.68019 22686.14967 22396.35674   0.0000429
     6.68255 22682.20900 22665.00000   0.0000421
     6.68394 22679.88879 22476.96270   0.0000428
     6.68630 22675.95107 22415.10000   0.0000430
     6.68770 22673.61593 22539.46733   0.0000427
     6.69006 22669.68112 22783.70000   0.0000419
     6.69146 22667.34779 22210.44299   0.0000438
     6.69381 22663.43252 22303.10000   0.0000428
     6.69522 22661.08434 22368.55468   0.0000429
     6.69757 22657.17203 22395.10000   0.0000428
     6.69897 22654.84223 22709.27989   0.0000422
     6.70132 22650.93288 22472.30000   0.0000427
     6.70273 22648.58818 22301.44972   0.0000432
     6.70508 22644.68180 22458.00000   0.0000427
     6.70649 22642.33886 22487.26346   0.0000426
     6.70883 22638.45206 22435.90000   0.0000429
     6.71024 22636.11087 22420.05849   0.0000429
     6.71259 22632.21045 22637.00000   0.0000422
     6.71400 22629.87101 22502.46459   0.0000429
     6.71634 22625.99017 22365.90000   0.0000427
     6.71776 22623.63594 22441.76010   0.0000431
     6.72010 22619.75806 22534.80000   0.0000423
     6.72152 22617.40570 22650.27552   0.0000426
     6.72385 22613.54728 22394.00000   0.0000426
     6.72527 22611.19680 22568.06944   0.0000426
     6.72761 22607.32480 22818.80000   0.0000419
     6.72903 22604.97612 22455.06108   0.0000429
     6.73136 22601.12367 22422.40000   0.0000430
     6.73279 22598.76024 22217.64352   0.0000434
     6.73512 22594.91079 22280.90000   0.0000430
     6.73654 22592.56569 22592.47125   0.0000425
     6.73887 22588.71925 22122.70000   0.0000433
     6.74030 22586.35945 22322.95131   0.0000430
     6.74263 22582.51602 22569.10000   0.0000425
     6.74406 22580.15804 22448.56060   0.0000430
     6.74638 22576.33412 22333.80000   0.0000429
     6.74782 22573.96148 22354.75366   0.0000433
     6.75014 22570.14057 22664.50000   0.0000423
     6.75157 22567.78634 22389.55624   0.0000431
     6.75389 22563.96835 22346.40000   0.0000426
     6.75533 22561.59959 22523.26613   0.0000425
     6.75765 22557.78462 22521.90000   0.0000425
     6.75909 22555.41773 22515.06552   0.0000425
     6.76140 22551.62223 22255.00000   0.0000433
     6.76284 22549.25719 22395.85670   0.0000431
     6.76516 22545.44830 22571.00000   0.0000424
     6.76660 22543.08512 22389.75625   0.0000430
     6.76891 22539.29569 22426.50000   0.0000426
     6.77036 22536.91797 22208.24282   0.0000436
     6.77266 22533.14798 22516.00000   0.0000426
     6.77411 22530.77213 22446.56045   0.0000429
     6.77642 22526.98880 22729.30000   0.0000418
     6.77787 22524.61484 22819.68805   0.0000418
     6.78017 22520.85094 22932.20000   0.0000420
     6.78163 22518.46259 22876.99229   0.0000420
     6.78393 22514.70166 22688.50000   0.0000420
     6.78538 22512.33167 22610.07255   0.0000423
     6.78768 22508.57376 22522.80000   0.0000425
     6.78914 22506.18937 23104.40912   0.0000421
     6.79144 22502.43453 22710.30000   0.0000430
     6.79290 22500.05206 22813.88762   0.0000415
     6.79519 22496.31661 22265.20000   0.0000438
     6.79666 22493.91975 22518.66579   0.0000423
     6.80041 22487.80875 22277.34794   0.0000432
     6.80417 22481.68648 22724.88104   0.0000425
     6.80793 22475.56924 22185.64115   0.0000431
     6.81168 22469.47337 22369.85478   0.0000430
     6.81544 22463.36635 22284.94850   0.0000433
     6.81920 22457.26440 22488.96359   0.0000423
     6.82295 22451.18374 22237.84501   0.0000432
     6.82671 22445.09197 22616.47302   0.0000422
     6.83047 22439.00532 22512.66534   0.0000427
     6.83422 22432.93995 22243.94546   0.0000433
     6.83798 22426.86355 22315.45075   0.0000433
     6.84174 22420.79234 22417.95834   0.0000429
     6.84549 22414.74249 22185.94117   0.0000440
     6.84925 22408.68167 22395.65669   0.0000432
     6.85301 22402.62605 22325.75152   0.0000429
     6.85676 22396.59171 22183.64100   0.0000432
     6.86052 22390.54650 22492.46385   0.0000436
     6.86428 22384.50651 22419.75847   0.0000430
     6.86803 22378.48780 22076.73310   0.0000436
     6.87179 22372.45832 22438.15983   0.0000428
     6.87554 22366.45021 22259.84664   0.0000431
     6.87930 22360.43135 22524.76624   0.0000427
     6.88306 22354.41778 22530.26664   0.0000426
     6.88681 22348.42549 22303.04984   0.0000433
     6.89057 22342.42254 22113.23580   0.0000435
     6.89433 22336.42493 22548.66801   0.0000425
     6.89808 22330.44858 22226.34416   0.0000432
     6.90184 22324.46166 22373.65506   0.0000431
     6.90560 22318.48022 22008.82807   0.0000439
     6.90935 22312.52006 22431.55934   0.0000427
     6.91311 22306.54940 22090.13409   0.0000436
     6.91686 22300.60001 22324.25140   0.0000432
     6.92062 22294.64017 22096.83458   0.0000435
     6.92438 22288.68578 22422.25866   0.0000428
     6.92813 22282.75265 22016.02860   0.0000433
     6.93189 22276.80917 22173.04022   0.0000432
     6.93565 22270.87125 22063.23210   0.0000437
     6.93940 22264.95464 22519.56585   0.0000428
     6.94316 22259.02774 21997.72725   0.0000438
     6.94691 22253.12211 22372.15495   0.0000432
     6.95067 22247.20627 22173.24023   0.0000433
     6.95443 22241.29597 22447.86055   0.0000428
     6.95818 22235.40694 22099.33477   0.0000435
     6.96194 22229.50777 22144.13808   0.0000432
     6.96570 22223.61427 22283.24837   0.0000430
     6.96945 22217.74208 22227.94428   0.0000432
     6.97321 22211.85984 22034.42997   0.0000439
     6.97696 22205.99886 22131.33713   0.0000431
     6.98072 22200.12790 21872.21797   0.0000439
     6.98448 22194.26260 22543.16760   0.0000424
     6.98823 22188.41855 21863.31731   0.0000437
     6.99199 22182.56460 22136.43751   0.0000432
     6.99574 22176.73196 21978.12580   0.0000437
     6.99950 22170.88955 22260.34668   0.0000430
     7.00325 22165.06840 22136.83754   0.0000432
     7.00701 22159.23747 22300.44964   0.0000429
     7.01077 22153.41230 21893.11951   0.0000440
     7.01452 22147.60838 22095.43448   0.0000437
     7.01828 22141.79477 22134.23735   0.0000436
     7.02203 22136.00241 22184.14104   0.0000434
     7.02579 22130.20044 22292.54906   0.0000428
     7.02955 22124.40442 22141.83791   0.0000434
     7.03031 22123.23362 21859.60000   0.0000445
     7.03330 22118.62965 22115.93600   0.0000431
     7.03407 22117.44456 22113.90000   0.0000435
     7.03706 22112.84533 22193.04170   0.0000434
     7.03782 22111.67675 22307.20000   0.0000431
     7.04081 22107.08226 22049.33107   0.0000435
     7.04158 22105.89956 22447.40000   0.0000425
     7.04457 22101.30971 22320.95116   0.0000428
     7.04533 22100.14362 22230.10000   0.0000430
     7.04832 22095.55840 22245.14555   0.0000429
     7.04909 22094.37823 22367.10000   0.0000427
     7.05208 22089.79768 21823.31435   0.0000438
     7.05284 22088.63409 22024.60000   0.0000431
     7.05583 22084.05820 22060.23187   0.0000436
     7.05660 22082.88057 22266.20000   0.0000428
     7.05959 22078.30949 22117.83614   0.0000433
     7.06035 22077.14828 22234.50000   0.0000424
     7.06335 22072.56676 21958.02431   0.0000436
     7.06411 22071.40668 22442.20000   0.0000422
     7.06710 22066.84528 22237.34498   0.0000429
     7.06786 22065.68632 21888.60000   0.0000435
     7.07086 22061.11452 22081.23343   0.0000434
     7.07162 22059.95682 22257.90000   0.0000427
     7.07461 22055.40501 22402.15717   0.0000433
     7.07537 22054.24858 21916.70000   0.0000431
     7.07837 22049.68630 22069.13253   0.0000432
     7.07913 22048.53115 22316.20000   0.0000425
     7.08212 22043.98882 22219.44365   0.0000434
     7.08288 22042.83495 22209.80000   0.0000425
     7.08588 22038.28220 22020.32892   0.0000432
     7.08664 22037.12962 22325.00000   0.0000425
     7.08963 22032.59694 22658.77615   0.0000423
     7.09039 22031.44552 21852.50000   0.0000433
     7.09339 22026.90262 22122.63649   0.0000436
     7.09415 22025.75236 21957.90000   0.0000433
     7.09715 22021.21442 21977.92579   0.0000441
     7.09790 22020.08042 22140.40000   0.0000431
     7.10090 22015.54745 22022.62909   0.0000438
     7.10166 22014.39959 22249.60000   0.0000435
     7.10466 22009.87151 22079.83332   0.0000434
     7.10541 22008.74003 21990.80000   0.0000435
     7.10841 22004.21679 22008.22803   0.0000434
     7.10917 22003.07153 22277.60000   0.0000427
     7.11217 21998.55316 22011.42826   0.0000437
     7.11293 21997.40921 21790.40000   0.0000435
     7.11592 21992.91076 22028.42952   0.0000443
     7.11668 21991.76812 22038.30000   0.0000429
     7.11968 21987.25960 22026.92941   0.0000440
     7.12044 21986.11819 21801.70000   0.0000433
     7.12343 21981.62973 22177.14052   0.0000435
     7.12419 21980.48948 22134.00000   0.0000426
     7.12719 21975.99107 21723.40696   0.0000438
     7.12795 21974.85199 21859.20000   0.0000436
     7.13094 21970.37363 21881.81868   0.0000442
     7.13170 21969.23581 22123.30000   0.0000431
     7.13470 21964.74748 22066.43233   0.0000435
     7.13546 21963.61099 22112.90000   0.0000429
     7.13845 21959.14255 22141.13786   0.0000431
     7.13921 21958.00739 22157.10000   0.0000430
     7.14221 21953.52897 21766.61015   0.0000445
     7.14297 21952.39514 21908.00000   0.0000432
     7.14596 21947.93661 21823.21434   0.0000439
     7.14673 21946.78922 21964.30000   0.0000433
     7.14972 21942.33573 22243.14540   0.0000431
     7.15048 21941.20451 22158.20000   0.0000428
     7.15347 21936.75615 21827.31464   0.0000442
     7.15424 21935.61126 22303.40000   0.0000427
     7.15723 21931.16806 21907.32056   0.0000439
     7.15799 21930.03923 22118.00000   0.0000431
     7.16098 21925.60118 21825.81453   0.0000441
     7.16175 21924.45877 22196.30000   0.0000429
     7.16474 21920.02585 22023.72917   0.0000433
     7.16550 21918.89963 22157.10000   0.0000427
     7.16849 21914.47173 21989.02661   0.0000437
     7.16926 21913.33208 22057.50000   0.0000431
     7.17225 21908.90923 21902.32019   0.0000436
     7.17301 21907.78574 21918.10000   0.0000435
     7.17600 21903.36795 21694.70484   0.0000445
     7.17677 21902.23106 22197.90000   0.0000427
     7.17976 21897.81839 22087.73391   0.0000432
     7.18053 21896.68284 22264.80000   0.0000438
     7.18351 21892.29016 21854.81668   0.0000437
     7.18428 21891.15584 22240.40000   0.0000425
     7.18727 21886.75367 22180.84080   0.0000433
     7.18804 21885.62059 21933.00000   0.0000433
     7.19102 21881.23839 21816.11382   0.0000441
     7.19179 21880.10658 22144.50000   0.0000432
     7.19478 21875.71494 21856.21678   0.0000439
     7.19555 21874.58453 22024.30000   0.0000428
     7.19853 21870.21269 21739.30813   0.0000444
     7.19931 21869.06902 22134.90000   0.0000425
     7.20229 21864.70233 21831.91498   0.0000438
     7.20306 21863.57473 21965.20000   0.0000431
     7.20604 21859.21317 21824.11441   0.0000438
     7.20682 21858.07237 22225.20000   0.0000425
     7.20980 21853.71599 21938.32286   0.0000435
     7.21057 21852.59121 22033.90000   0.0000428
     7.21355 21848.24016 21725.30710   0.0000440
     7.21433 21847.10205 22139.70000   0.0000428
     7.21731 21842.75635 21785.61156   0.0000440
     7.21809 21841.61952 22221.10000   0.0000429
     7.22106 21837.29375 21852.11648   0.0000442
     7.22184 21836.15820 22100.50000   0.0000436
     7.22482 21831.82323 21869.41776   0.0000438
     7.22560 21830.68913 21998.40000   0.0000436
     7.22857 21826.37393 21700.10523   0.0000442
     7.22935 21825.24128 21918.40000   0.0000437
     7.23233 21820.91678 21531.29275   0.0000446
     7.23311 21819.78559 22134.60000   0.0000426
     7.23608 21815.48083 21849.21626   0.0000439
     7.23687 21814.33662 22264.00000   0.0000429
     7.23984 21810.03712 22080.33336   0.0000434
     7.24062 21808.90886 22337.40000   0.0000422
     7.24359 21804.61477 21747.70876   0.0000438
     7.24438 21803.47337 21989.20000   0.0000431
     7.24735 21799.18472 22220.04370   0.0000431
     7.24813 21798.05908 22117.70000   0.0000429
     7.25110 21793.77588 21976.52568   0.0000439
     7.25189 21792.63714 22036.30000   0.0000436
     7.25486 21788.35941 22053.83140   0.0000434
     7.25565 21787.22213 21943.70000   0.0000434
     7.25861 21782.96413 21924.12181   0.0000436
     7.25940 21781.82835 22036.60000   0.0000435
     7.26236 21777.57566 21890.71934   0.0000438
     7.26316 21776.42703 21905.00000   0.0000433
     7.26612 21772.17967 21837.71541   0.0000436
     7.26692 21771.03257 21917.30000   0.0000433
     7.26987 21766.80487 21975.92564   0.0000438
     7.27067 21765.65930 21792.70000   0.0000433
     7.27363 21761.42276 22026.22936   0.0000433
     7.27443 21760.27860 21685.20000   0.0000438
     7.27738 21756.06188 21930.42227   0.0000437
     7.27818 21754.91908 21780.40000   0.0000436
     7.28114 21750.69362 21896.11973   0.0000447
     7.28194 21749.55220 21940.30000   0.0000434
     7.28489 21745.34655 21782.81135   0.0000448
     7.28570 21744.19236 22059.40000   0.0000430
     7.28945 21738.85379 21747.10000   0.0000436
     7.29321 21733.50795 21952.50000   0.0000431
     7.29697 21728.16912 21820.50000   0.0000437
     7.30072 21722.85148 21884.90000   0.0000433
     7.30448 21717.52668 22135.40000   0.0000429
     7.30823 21712.22308 21767.60000   0.0000437
     7.31199 21706.91239 21747.70000   0.0000439
     7.31575 21701.60886 21749.90000   0.0000437
     7.31950 21696.32662 21919.90000   0.0000432
     7.32326 21691.03742 21772.40000   0.0000435
     7.32702 21685.75536 22250.90000   0.0000426
     7.33077 21680.49449 21563.70000   0.0000439
     7.33453 21675.22676 21697.60000   0.0000441
     7.33829 21669.96623 21303.90000   0.0000451
     7.34204 21664.72688 21658.00000   0.0000439
     7.34580 21659.48081 21601.30000   0.0000441
     7.34956 21654.24215 22011.90000   0.0000432
     7.35331 21649.02467 21814.10000   0.0000436
     7.35707 21643.80055 21730.40000   0.0000441
     7.36083 21638.58375 21274.30000   0.0000448
     7.36458 21633.38812 21690.70000   0.0000445
     7.36834 21628.18597 21547.30000   0.0000442
     7.37210 21622.99119 21941.90000   0.0000436
     7.37585 21617.81758 21602.50000   0.0000445
     7.37961 21612.63774 21621.10000   0.0000441
     7.38337 21607.46534 22024.20000   0.0000432
     7.38712 21602.31410 21649.20000   0.0000443
     7.39088 21597.15658 21569.90000   0.0000440
     7.39464 21592.00654 21837.60000   0.0000434
     7.39839 21586.87766 22013.90000   0.0000434
     7.40215 21581.74261 21813.10000   0.0000435
     7.40591 21576.61509 21588.60000   0.0000443
     7.40967 21571.49526 21868.30000   0.0000435
     7.41342 21566.39665 21623.40000   0.0000440
     7.41718 21561.29203 21735.10000   0.0000438
     7.42094 21556.19502 21717.10000   0.0000441
     7.42469 21551.11916 21920.80000   0.0000433
     7.42845 21546.03741 21777.30000   0.0000434
     7.43221 21540.96333 21820.00000   0.0000437
     7.43596 21535.91040 21497.20000   0.0000443
     7.43972 21530.85178 21583.30000   0.0000441
     7.44348 21525.80100 21728.90000   0.0000437
     7.44724 21520.75796 21620.70000   0.0000439
     7.45099 21515.73607 21816.90000   0.0000437
     7.45475 21510.70857 21599.30000   0.0000441
     7.45851 21505.68887 21783.20000   0.0000440
     7.46226 21500.69031 21478.10000   0.0000451
     7.47729 21480.73504 21716.70000   0.0000457
     7.48105 21475.76274 21644.20000   0.0000444
     7.49232 21460.90672 21378.00000   0.0000461
     7.49608 21455.96629 21675.10000   0.0000444
     7.49984 21451.03388 21575.20000   0.0000443
     7.51111 21436.29863 21474.60000   0.0000435
     7.51487 21431.39869 21887.30000   0.0000436
     7.51862 21426.51987 21542.40000   0.0000444
     7.52001 21424.71339 21566.59536   0.0000451
     7.52238 21421.63618 21736.80000   0.0000444
     7.52376 21419.84568 21689.80447   0.0000444
     7.52614 21416.76064 21550.20000   0.0000445
     7.52752 21414.97330 22063.03208   0.0000436
     7.52990 21411.89329 21576.50000   0.0000444
     7.53128 21410.10911 21737.40799   0.0000439
     7.53365 21407.04720 21595.80000   0.0000445
     7.53503 21405.26603 21729.20739   0.0000440
     7.53741 21402.19647 21561.80000   0.0000447
     7.53879 21400.41826 21681.90389   0.0000441
     7.54117 21397.35397 21480.30000   0.0000446
     7.54254 21395.59160 21695.00486   0.0000438
     7.54493 21392.51974 21800.10000   0.0000443
     7.54630 21390.76032 21840.91565   0.0000436
     7.54868 21387.70661 21739.10000   0.0000441
     7.55005 21385.95015 21517.69174   0.0000438
     7.55244 21382.88894 21720.30000   0.0000446
     7.55381 21381.13547 21688.20435   0.0000437
     7.55620 21378.07960 21528.70000   0.0000450
     7.55756 21376.34210 21690.90455   0.0000439
     7.55996 21373.27860 21515.00000   0.0000445
     7.56132 21371.54428 21647.90137   0.0000440
     7.56371 21368.49881 21759.80000   0.0000439
     7.56507 21366.76756 21845.41598   0.0000432
     7.56747 21363.71475 21780.70000   0.0000442
     7.56883 21361.98649 21686.70424   0.0000437
     7.57123 21358.93911 21765.50000   0.0000441
     7.57258 21357.22651 21607.39838   0.0000437
     7.57499 21354.17189 21553.70000   0.0000443
     7.57634 21352.46225 21805.91306   0.0000435
     7.57874 21349.42576 21575.70000   0.0000448
     7.58009 21347.71909 21525.59233   0.0000440
     7.58250 21344.67543 21642.00000   0.0000443
     7.58385 21342.97174 21794.51222   0.0000436
     7.58626 21339.93359 21514.70000   0.0000448
     7.58760 21338.24570 21453.88702   0.0000446
     7.59002 21335.20026 21812.60000   0.0000439
     7.59136 21333.51556 21624.59965   0.0000448
     7.59377 21330.48806 21385.10000   0.0000445
     7.59511 21328.80651 21667.20280   0.0000441
     7.59753 21325.77201 21371.30000   0.0000450
     7.59887 21324.09345 21596.99761   0.0000441
     7.60129 21321.06454 21346.90000   0.0000450
     7.60263 21319.38897 21392.18246   0.0000443
     7.60505 21316.36565 21234.60000   0.0000453
     7.60638 21314.70556 21863.71734   0.0000433
     7.60881 21311.67538 21642.20000   0.0000445
     7.61014 21310.01827 21540.29341   0.0000438
     7.61256 21307.00618 21342.90000   0.0000448
     7.61389 21305.35205 21437.18579   0.0000440
     7.61632 21302.33317 21526.90000   0.0000443
     7.61765 21300.68222 21238.27107   0.0000449
     7.62008 21297.66883 21864.80000   0.0000444
     7.62140 21296.03351 21651.60165   0.0000441
     7.62384 21293.01320 21523.70000   0.0000447
     7.62516 21291.38109 21482.88917   0.0000442
     7.62759 21288.37885 21810.50000   0.0000437
     7.62891 21286.74974 21494.69004   0.0000443
     7.63135 21283.74088 21461.30000   0.0000444
     7.63267 21282.11477 21632.20021   0.0000438
     7.63511 21279.11167 21611.90000   0.0000444
     7.63642 21277.50086 21600.99790   0.0000440
     7.63887 21274.49123 21550.80000   0.0000445
     7.64018 21272.88342 21482.08911   0.0000442
     7.64263 21269.87960 21724.00000   0.0000442
     7.64394 21268.27479 21668.40289   0.0000440
     7.64638 21265.28902 21778.30000   0.0000440
     7.64769 21263.68734 21443.38624   0.0000445
     7.65014 21260.69503 21586.50000   0.0000446
     7.65145 21259.09660 21985.52635   0.0000433
     7.65390 21256.10991 21611.80000   0.0000446
     7.65520 21254.52691 21622.39949   0.0000438
     7.65766 21251.53384 21520.90000   0.0000446
     7.65896 21249.95392 21659.10220   0.0000439
     7.66142 21246.96675 21509.20000   0.0000444
     7.66271 21245.40196 21661.70239   0.0000440
     7.66517 21242.42070 21818.60000   0.0000439
     7.66647 21240.84679 21698.30510   0.0000437
     7.66893 21237.87146 21360.20000   0.0000446
     7.67023 21236.30058 21543.29363   0.0000453
     7.67269 21233.33119 21908.50000   0.0000437
     7.67398 21231.77540 21920.42153   0.0000431
     7.67645 21228.79992 21569.50000   0.0000444
     7.67774 21227.24723 21566.49535   0.0000441
     7.68021 21224.27766 21520.10000   0.0000444
     7.68149 21222.74024 21805.01300   0.0000439
     7.68396 21219.77642 21448.90000   0.0000448
     7.68525 21218.23027 21719.90670   0.0000434
     7.68772 21215.27234 21220.00000   0.0000451
     7.68901 21213.72935 21760.70972   0.0000432
     7.69148 21210.77747 21690.50000   0.0000449
     7.69276 21209.24946 21611.69869   0.0000438
     7.69524 21206.29170 21530.40000   0.0000445
     7.69652 21204.76671 21640.50082   0.0000437
     7.69900 21201.81505 21353.80000   0.0000449
     7.70027 21200.30498 21654.40185   0.0000436
     7.70275 21197.35941 21508.50000   0.0000448
     7.70403 21195.84048 21503.69071   0.0000441
     7.70651 21192.90105 21559.70000   0.0000445
     7.70779 21191.38521 21482.98917   0.0000444
     7.71027 21188.45186 21504.80000   0.0000445
     7.71154 21186.95114 21748.60882   0.0000443
     7.71403 21184.01189 21386.60000   0.0000445
     7.71530 21182.51445 21550.49417   0.0000445
     7.71779 21179.58119 21461.70000   0.0000443
     7.71905 21178.09876 21717.90655   0.0000441
     7.72155 21175.15994 21666.30000   0.0000441
     7.72281 21173.68053 21463.28772   0.0000439
     7.72530 21170.75970 21656.30000   0.0000443
     7.72657 21169.27159 21460.18749   0.0000445
     7.72906 21166.35699 21592.80000   0.0000445
     7.73032 21164.88364 21595.89753   0.0000437
     7.73282 21161.96360 21203.90000   0.0000449
     7.73408 21160.49329 21544.79374   0.0000441
     7.73658 21157.57955 21676.80000   0.0000440
     7.73783 21156.12393 21396.48277   0.0000444
     7.74034 21153.20486 21420.60000   0.0000449
     7.74159 21151.75252 21698.40511   0.0000443
     7.74410 21148.83955 21583.90000   0.0000444
     7.74535 21147.39051 21712.50615   0.0000439
     7.74785 21144.49521 21749.00000   0.0000439
     7.74910 21143.04946 21476.48869   0.0000447
     7.75161 21140.14894 21659.10000   0.0000438
     7.75286 21138.70626 21823.81439   0.0000434
     7.75537 21135.81214 21630.80000   0.0000442
     7.75661 21134.38403 21509.99117   0.0000442
     7.75913 21131.48480 21502.00000   0.0000446
     7.76037 21130.05973 21479.48892   0.0000440
     7.76289 21127.16695 21417.20000   0.0000446
     7.76413 21125.74493 21798.91254   0.0000436
     7.76665 21122.85861 21453.30000   0.0000449
     7.76788 21121.45108 21510.39120   0.0000441
     7.77040 21118.57123 21613.60000   0.0000444
     7.77164 21117.15552 21215.96942   0.0000449
     7.77416 21114.28196 21508.10000   0.0000441
     7.77540 21112.86958 21483.18919   0.0000442
     7.77792 21110.00227 21811.60000   0.0000441
     7.77915 21108.60458 21631.30015   0.0000439
     7.78168 21105.73234 21328.10000   0.0000448
     7.78291 21104.33781 21416.08422   0.0000442
     7.78544 21101.47213 21410.60000   0.0000451
     7.78667 21100.08066 21471.48832   0.0000444
     7.78920 21097.22156 21160.20000   0.0000455
     7.79042 21095.84444 21240.27122   0.0000446
     7.79296 21092.98066 21354.10000   0.0000449
     7.79418 21091.60659 21304.87600   0.0000446
     7.79671 21088.76069 21418.10000   0.0000445
     7.79793 21087.38966 21196.36797   0.0000449
     7.80047 21084.53917 21522.10000   0.0000448
     7.80169 21083.17136 21518.69181   0.0000443
     7.80423 21080.32737 21212.40000   0.0000456
     7.80545 21078.96290 21314.27669   0.0000446
     7.80799 21076.12533 21465.90000   0.0000446
     7.80920 21074.77535 21425.98496   0.0000443
     7.81175 21071.93316 21139.20000   0.0000455
     7.81296 21070.58641 21552.19429   0.0000440
     7.81551 21067.75096 21509.70000   0.0000445
     7.81672 21066.40728 21418.68442   0.0000443
     7.81927 21063.57858 21152.00000   0.0000451
     7.82047 21062.24904 21166.16574   0.0000448
     7.82302 21059.42711 21402.00000   0.0000447
     7.82423 21058.08956 21374.98118   0.0000448
     7.82678 21055.27441 21526.20000   0.0000444
     7.82799 21053.93994 21407.48359   0.0000448
     7.83054 21051.13160 21369.00000   0.0000451
     7.83174 21049.81132 21171.56614   0.0000449
     7.83430 21046.99870 21336.10000   0.0000448
     7.83550 21045.68176 21138.66370   0.0000451
     7.83806 21042.87573 21516.90000   0.0000444
     7.83926 21041.56214 21426.78502   0.0000444
     7.84182 21038.76274 21354.60000   0.0000448
     7.84301 21037.46340 21210.46901   0.0000449
     7.84558 21034.65997 21359.30000   0.0000449
     7.84677 21033.36370 21286.87467   0.0000450
     7.84933 21030.57809 21276.40000   0.0000452
     7.85053 21029.27401 20971.45133   0.0000454
     7.85309 21026.49531 21196.10000   0.0000454
     7.85428 21025.20517 21418.08437   0.0000451
     7.85685 21022.42259 20958.90000   0.0000457
     7.85804 21021.13553 21434.98562   0.0000444
     7.86061 21018.35993 21517.80000   0.0000444
     7.86180 21017.07599 21456.98725   0.0000446
     7.86437 21014.30735 21334.90000   0.0000445
     7.86555 21013.03755 21238.47109   0.0000453
     7.86813 21010.26489 21461.30000   0.0000448
     7.86931 21008.99844 21266.97319   0.0000448
     7.87189 21006.23256 21421.70000   0.0000445
     7.87307 21004.96947 21154.36486   0.0000450
     7.87565 21002.21060 21483.20000   0.0000446
     7.87682 21000.96134 21441.68612   0.0000448
     7.87940 20998.20954 21292.90000   0.0000447
     7.88058 20996.95269 21344.87896   0.0000445
     7.88316 20994.20800 21235.70000   0.0000450
     7.88434 20992.95424 21367.18061   0.0000444
     7.88692 20990.21667 21368.80000   0.0000448
     7.88809 20988.97662 21332.27803   0.0000448
     7.89068 20986.23559 21726.90000   0.0000437
     7.89185 20984.99862 21594.09739   0.0000439
     7.89444 20982.26478 21116.30000   0.0000452
     7.89561 20981.03117 21338.77851   0.0000448
     7.89820 20978.30426 21547.70000   0.0000442
     7.89937 20977.07403 21261.07276   0.0000448
     7.90196 20974.35405 21481.20000   0.0000444
     7.90312 20973.13770 21117.26212   0.0000451
     7.90572 20974.00923 21284.70000   0.0000447
     7.90688 20972.81475 21130.36309   0.0000451
     7.90948 20970.14080 21283.40000   0.0000445
     7.91064 20968.94987 21301.17572   0.0000450
     7.91323 20966.29454 21506.40000   0.0000442
     7.91439 20965.10717 21283.27440   0.0000446
     7.91699 20962.45002 21222.10000   0.0000452
     7.91815 20961.26623 21195.36790   0.0000446
     7.92075 20958.61758 21284.40000   0.0000449
     7.92191 20957.43740 21170.76608   0.0000450
     7.92451 20954.79730 21495.80000   0.0000444
     7.92566 20953.63109 21261.67280   0.0000448
     7.92827 20950.98926 21403.40000   0.0000448
     7.92942 20949.82703 21300.97571   0.0000447
     7.93203 20947.19356 21240.10000   0.0000449
     7.93318 20946.03532 21567.09540   0.0000440
     7.93579 20943.41032 20947.20000   0.0000457
     7.93694 20942.25607 21366.78058   0.0000444
     7.93955 20939.63986 21303.20000   0.0000448
     7.94069 20938.49936 20725.33313   0.0000460
     7.94331 20935.88205 21289.60000   0.0000448
     7.94445 20934.74524 21290.87496   0.0000448
     7.94707 20932.13694 21088.60000   0.0000452
     7.94821 20931.00386 21234.47079   0.0000452
     7.95082 20928.41455 21398.90000   0.0000446
     7.95196 20927.28521 21400.68309   0.0000453
     7.95458 20924.69512 21217.60000   0.0000454
     7.95834 20920.98871 21384.00000   0.0000444
     7.96210 20917.29543 21143.00000   0.0000449
     7.96586 20913.61540 21603.20000   0.0000438
     7.96699 20912.51244 20994.55304   0.0000473
     7.96962 20909.94902 20990.70000   0.0000453
     7.97075 20908.85006 21418.88443   0.0000449
     7.97338 20906.29625 21526.50000   0.0000446
     7.97714 20902.65712 21343.80000   0.0000453
     7.98090 20899.03176 21534.10000   0.0000449
     7.98202 20897.95429 21392.28246   0.0000461
     7.98466 20895.42031 21445.20000   0.0000449
     7.98578 20894.34692 21227.47027   0.0000453
     7.98842 20891.82293 21296.40000   0.0000454
     7.98954 20890.75394 21118.46221   0.0000453
     7.99218 20888.23976 21191.70000   0.0000457
     7.99593 20884.68045 21354.90000   0.0000450
     7.99969 20881.12636 21386.10000   0.0000450
     8.00081 20880.07091 21152.16470   0.0000441
     8.00345 20877.58724 21431.50000   0.0000449
     8.00457 20876.53607 21311.47649   0.0000448
     8.00721 20874.06307 21428.60000   0.0000448
     8.00832 20873.02553 21378.88147   0.0000448
     8.01097 20870.55402 21505.00000   0.0000447
     8.01208 20869.52080 21498.59033   0.0000449
     8.01473 20867.06030 21374.10000   0.0000456
     8.01584 20866.03145 21179.26671   0.0000453
     8.01849 20863.58211 21348.60000   0.0000456
     8.01960 20862.55804 21009.75417   0.0000456
     8.02225 20860.11970 21318.20000   0.0000451
     8.02335 20859.10978 21339.57857   0.0000451
     8.02601 20856.67329 21505.20000   0.0000447
     8.02711 20855.66839 21460.88754   0.0000449
     8.02977 20853.24322 21283.50000   0.0000449
     8.03087 20852.24334 21377.78139   0.0000448
     8.03353 20849.83000 21363.80000   0.0000452
     8.03463 20848.83489 21318.67702   0.0000454
     8.03729 20846.43368 21118.90000   0.0000457
     8.03838 20845.45232 21158.76519   0.0000454
     8.04105 20843.05446 21473.70000   0.0000448
     8.04214 20842.07790 21400.78309   0.0000453
     8.04481 20839.69266 21285.10000   0.0000452
     8.04590 20838.72098 21245.37160   0.0000456
     8.04856 20836.35747 21078.00000   0.0000457
     8.04966 20835.38212 21290.67495   0.0000450
     8.05232 20833.03145 21276.30000   0.0000452
     8.05341 20832.07059 21301.77577   0.0000448
     8.05608 20829.72388 21213.00000   0.0000456
     8.05717 20828.76877 21151.56466   0.0000456
     8.05984 20826.43514 21235.00000   0.0000455
     8.06093 20825.48592 21314.17669   0.0000451
     8.06360 20823.16604 20998.90000   0.0000461
     8.06469 20822.22246 21296.67539   0.0000449
     8.06736 20819.91686 21089.90000   0.0000455
     8.06844 20818.98743 21007.85403   0.0000460
     8.07112 20816.68786 21374.30000   0.0000454
     8.07220 20815.76405 21253.77222   0.0000452
     8.07488 20813.47954 21105.90000   0.0000456
     8.07596 20812.56147 21435.78568   0.0000449
     8.07864 20810.29241 21703.00000   0.0000442
     8.07972 20809.38039 21189.96750   0.0000452
     8.08240 20807.12705 20835.90000   0.0000464
     8.08347 20806.23005 21222.66992   0.0000448
     8.08616 20803.98404 21453.20000   0.0000449
     8.08723 20803.09392 21144.96417   0.0000455
     8.08992 20800.86402 21209.80000   0.0000453
     8.09099 20799.98099 21175.06640   0.0000454
     8.09368 20797.76788 21301.10000   0.0000454
     8.09475 20796.89197 21395.28269   0.0000450
     8.09744 20794.69669 21140.50000   0.0000454
     8.09851 20793.82760 21095.96054   0.0000456
     8.10120 20791.65078 21367.90000   0.0000459
     8.10226 20790.79672 21236.17092   0.0000451
     8.10496 20788.63095 21087.00000   0.0000459
     8.10602 20787.78403 21205.66866   0.0000450
     8.10872 20785.63811 21137.90000   0.0000460
     8.10978 20784.79864 20983.65224   0.0000463
     8.11248 20782.67322 21377.10000   0.0000450
     8.11354 20781.84200 21222.16988   0.0000454
     8.11624 20779.73733 21259.90000   0.0000456
     8.11729 20778.92277 21474.38854   0.0000444
     8.12000 20776.83157 21373.10000   0.0000453
     8.12105 20776.02619 21459.78746   0.0000444
     8.12375 20773.96484 21128.30000   0.0000459
     8.12481 20773.16136 21278.27403   0.0000451
     8.12751 20771.12378 21082.10000   0.0000456
     8.12857 20770.32963 21137.96365   0.0000454
     8.13127 20768.31715 21184.00000   0.0000455
     8.13233 20767.53244 21071.05870   0.0000456
     8.13503 20765.54624 21403.10000   0.0000450
     8.13608 20764.77864 21422.88473   0.0000447
     8.13879 20762.81272 21262.20000   0.0000453
     8.13984 20762.05530 21037.45622   0.0000458
     8.14255 20760.11842 21015.00000   0.0000465
     8.14360 20759.37221 21446.68649   0.0000450
     8.14631 20757.46530 21207.80000   0.0000453
     8.14736 20756.73170 21376.98133   0.0000449
     8.15007 20754.85554 21377.10000   0.0000447
     8.15112 20754.13527 21205.56865   0.0000451
     8.15383 20752.29148 21526.50000   0.0000447
     8.15487 20751.59207 21473.28846   0.0000446
     8.15759 20749.77640 21085.80000   0.0000461
     8.15863 20749.09114 21031.05574   0.0000453
     8.16135 20747.31352 21042.80000   0.0000458
     8.16239 20746.64226 21407.88362   0.0000447
     8.16511 20744.90505 21207.00000   0.0000457
     8.16615 20744.24861 20999.55341   0.0000456
     8.16887 20742.55441 21058.10000   0.0000458
     8.16991 20741.91368 21193.96779   0.0000451
     8.17263 20740.26539 21174.90000   0.0000454
     8.17366 20739.64749 21139.56377   0.0000454
     8.17639 20738.04213 21165.00000   0.0000452
     8.17742 20737.44413 21193.26774   0.0000451
     8.18015 20735.88922 21333.70000   0.0000451
     8.18118 20735.31266 21360.18009   0.0000457
     8.18391 20733.81174 21283.80000   0.0000455
     8.18494 20733.25834 21095.26049   0.0000455
     8.18767 20731.81557 21367.00000   0.0000450
     8.18870 20731.28699 21100.46088   0.0000454
     8.19143 20729.90954 21453.80000   0.0000449
     8.19245 20729.41000 21031.05574   0.0000458
     8.19519 20728.09851 21251.20000   0.0000453
     8.19621 20727.62458 21050.25716   0.0000456
     8.19895 20726.39029 21641.90000   0.0000446
     8.19997 20725.94398 21290.47493   0.0000449
     8.20271 20724.79371 20881.30000   0.0000465
     8.20373 20724.37742 21165.16566   0.0000450
     8.20647 20723.31875 21197.60000   0.0000458
     8.20749 20722.93814 21058.85780   0.0000452
     8.21023 20721.97659 21089.00000   0.0000456
     8.21125 20721.63653 21231.77059   0.0000450
     8.21399 20720.77992 21218.40000   0.0000452
     8.21500 20720.48757 21230.97053   0.0000452
     8.21775 20719.74319 21120.90000   0.0000460
     8.21876 20719.49992 21348.27921   0.0000450
     8.22151 20718.88670 21298.10000   0.0000452
     8.22252 20718.69397 21502.69063   0.0000443
     8.22527 20718.22858 21215.00000   0.0000454
     8.22628 20718.08916 21231.97060   0.0000450
     8.22903 20717.78832 20956.10000   0.0000459
     8.23004 20717.70776 21087.75994   0.0000456
     8.23279 20717.59078 21198.70000   0.0000456
     8.23380 20717.57545 21059.25783   0.0000456
     8.23655 20717.66464 20983.60000   0.0000460
     8.23755 20717.72566 21162.96550   0.0000451
     8.24031 20718.04314 21182.90000   0.0000456
     8.24131 20718.19661 21020.85499   0.0000452
     8.24407 20718.76491 21342.70000   0.0000452
     8.24507 20719.02379 21007.45400   0.0000456
     8.24783 20719.87516 21039.70000   0.0000463
     8.24883 20720.25480 21185.46716   0.0000453
     8.25159 20721.43207 21026.40000   0.0000458
     8.25259 20721.94565 21221.86986   0.0000450
     8.25535 20723.50864 21289.40000   0.0000450
     8.25635 20724.16260 21071.45873   0.0000457
     8.25911 20726.17032 21178.30000   0.0000456
     8.26010 20726.97579 21317.67694   0.0000451
     8.26287 20729.50781 21105.80000   0.0000456
     8.26386 20730.49463 21366.68057   0.0000444
     8.26663 20733.63023 21121.50000   0.0000459
     8.26762 20734.83119 21020.45496   0.0000458
     8.27039 20738.66970 21190.70000   0.0000454
     8.27138 20740.15156 21232.17062   0.0000450
     8.27415 20744.78736 21156.50000   0.0000456
     8.27514 20746.60481 21068.95855   0.0000459
     8.27791 20752.18114 21074.20000   0.0000459
     8.27890 20754.40285 21133.56332   0.0000456
     8.28167 20761.09633 21232.20000   0.0000455
     8.28266 20763.80916 21136.46354   0.0000454
     8.28543 20771.91157 21095.70000   0.0000459
     8.28641 20775.12076 20878.24444   0.0000456
     8.28919 20784.97948 20956.70000   0.0000461
     8.29017 20788.81567 21126.36279   0.0000456
     8.29295 20800.80480 21049.20000   0.0000464
     8.29393 20805.40147 21006.65394   0.0000461
     8.29671 20820.04377 20950.60000   0.0000463
     8.29769 20825.57011 20952.24991   0.0000457
     8.30047 20843.55463 21202.30000   0.0000454
     8.30145 20850.39803 21360.48011   0.0000450
     8.30423 20872.47396 20971.60000   0.0000461
     8.30521 20881.05223 20839.94161   0.0000460
     8.30799 20908.32691 21096.70000   0.0000453
     8.30896 20919.08056 21014.45451   0.0000454
     8.31175 20953.18852 21156.70000   0.0000457
     8.31272 20966.97489 21316.47686   0.0000449
     8.31551 21010.26350 21024.10000   0.0000460
     8.31648 21027.84621 21236.57094   0.0000450
     8.31927 21083.77976 21312.30000   0.0000451
     8.32024 21106.20875 21132.06321   0.0000456
     8.32303 21179.56328 21154.70000   0.0000455
     8.32400 21208.51437 20797.33845   0.0000460
     8.32679 21306.25201 21581.70000   0.0000446
     8.32776 21344.06146 21273.97371   0.0000449
     8.33055 21476.33871 21093.80000   0.0000461
     8.33152 21527.56071 21370.38084   0.0000448
     8.33431 21707.56262 21182.40000   0.0000457
     8.33528 21779.06663 21394.28261   0.0000448
     8.33807 22023.55480 21822.60000   0.0000440
     8.33903 22122.15174 22110.23557   0.0000434
     8.34183 22450.31783 21918.30000   0.0000439
     8.34279 22582.68760 22168.83991   0.0000433
     8.34559 22999.91257 22371.80000   0.0000433
     8.34655 23156.80131 22560.56889   0.0000424
     8.34935 23613.11750 23480.60000   0.0000411
     8.35031 23755.30452 23689.75242   0.0000402
     8.35311 24088.18544 24245.40000   0.0000393
     8.35407 24156.22824 24453.40891   0.0000386
     8.35687 24167.72486 24479.30000   0.0000395
     8.35783 24122.18618 24436.70767   0.0000392
     8.36063 23801.94231 23840.10000   0.0000404
     8.36159 23664.86683 23409.63169   0.0000406
     8.36439 23206.94077 23259.80000   0.0000416
     8.36535 23048.06539 22656.47598   0.0000422
     8.36815 22617.86441 22062.50000   0.0000442
     8.36910 22485.59528 22284.94850   0.0000427
     8.37191 22139.00458 21668.00000   0.0000444
     8.37286 22040.15653 21345.77902   0.0000448
     8.37567 21779.19276 21206.10000   0.0000456
     8.37662 21707.88469 21496.79019   0.0000446
     8.37943 21517.12966 21134.10000   0.0000457
     8.38038 21463.50874 21193.26774   0.0000449
     8.38319 21323.48470 21036.30000   0.0000458
     8.38414 21282.74450 21280.47419   0.0000448
     8.38695 21178.44894 20875.70000   0.0000464
     8.38790 21147.10641 21124.76267   0.0000451
     8.39071 21068.00253 21015.70000   0.0000459
     8.39166 21043.53901 21197.56806   0.0000451
     8.39447 20982.40471 20933.60000   0.0000461
     8.39542 20963.57154 20944.64935   0.0000454
     8.39823 20914.90966 21229.10000   0.0000455
     8.39918 20900.12983 21155.06492   0.0000448
     8.40200 20860.68613 20842.10000   0.0000464
     8.40293 20849.12537 21105.06122   0.0000450
     8.40576 20816.68067 20901.30000   0.0000460
     8.40669 20807.28953 20792.83812   0.0000461
     8.40952 20780.47045 21121.20000   0.0000458
     8.41045 20772.61126 21130.76312   0.0000452
     8.41328 20750.22078 21228.40000   0.0000458
     8.41421 20743.50319 21195.56791   0.0000450
     8.41704 20724.57941 21294.60000   0.0000454
     8.41797 20718.78584 21187.66733   0.0000453
     8.42080 20702.61032 20870.90000   0.0000464
     8.42173 20697.57102 20697.33106   0.0000462
     8.42456 20683.59961 21053.60000   0.0000462
     8.42549 20679.23480 21385.08193   0.0000448
     8.42832 20677.01476 20998.20000   0.0000458
     8.42925 20673.26386 21375.98126   0.0000446
     8.43208 20662.58227 21199.50000   0.0000454
     8.43301 20659.29464 21137.56362   0.0000451
     8.43584 20649.79416 21167.10000   0.0000458
     8.43677 20646.88804 20774.03673   0.0000459
     8.43960 20638.39067 20917.90000   0.0000461
     8.44052 20635.81972 20990.25272   0.0000455
     8.44336 20628.16710 20985.10000   0.0000459
     8.44428 20625.82789 21036.15612   0.0000458
     8.44712 20618.91706 21211.00000   0.0000451
     8.44804 20616.77853 20924.34785   0.0000454
     8.45088 20610.50029 20884.60000   0.0000463
     8.45180 20608.53646 21270.17343   0.0000446
     8.45464 20602.80122 21363.00000   0.0000450
     8.45556 20600.99853 20998.25332   0.0000451
     8.45840 20595.72399 21055.10000   0.0000457
     8.45932 20594.07176 21159.56525   0.0000449
     8.46216 20589.18863 21165.00000   0.0000456
     8.46308 20587.66668 21203.06847   0.0000453
     8.46592 20583.12801 21221.90000   0.0000457
     8.46684 20581.71955 20959.75047   0.0000462
     8.46968 20577.48575 21297.60000   0.0000453
     8.47060 20576.17649 21237.17099   0.0000456
     8.47344 20572.22327 20772.30000   0.0000464
     8.47436 20570.99175 20999.25339   0.0000459
     8.47720 20567.28872 21000.60000   0.0000456
     8.47812 20566.12626 21240.77126   0.0000455
     8.48096 20562.64647 20946.50000   0.0000462
     8.48188 20561.54656 21152.26471   0.0000458
     8.48472 20558.26695 20914.90000   0.0000465
     8.48563 20557.23606 21221.16981   0.0000453
     8.48849 20554.11390 21126.80000   0.0000460
     8.48939 20553.15174 21135.06344   0.0000456
     8.49225 20550.18718 21207.10000   0.0000455
     8.49315 20549.27696 21136.76356   0.0000455
     8.49601 20546.45628 20922.60000   0.0000460
     8.49691 20545.59316 21102.16100   0.0000455
     8.49977 20542.90458 21222.40000   0.0000455
     8.50067 20542.08431 21012.75439   0.0000458
     8.50353 20539.51999 21121.40000   0.0000460
     8.50443 20538.73639 21127.06284   0.0000462
     8.50729 20536.28893 21230.50000   0.0000458
     8.50819 20535.53713 21216.56947   0.0000458
     8.51105 20533.19783 21062.70000   0.0000458
     8.51195 20532.47578 20776.93694   0.0000463
     8.51481 20530.23703 21000.70000   0.0000461
     8.51571 20529.54314 20927.64809   0.0000460
     8.51857 20527.39807 21140.10000   0.0000459
     8.51947 20526.73329 21106.46132   0.0000453
     8.52233 20524.67351 21071.80000   0.0000457
     8.52323 20524.03697 21118.46221   0.0000457
     8.52609 20522.05683 21008.50000   0.0000462
     8.52699 20521.44687 21129.46302   0.0000457
     8.52985 20519.54232 21291.30000   0.0000463
     8.53075 20518.95752 21052.25731   0.0000457
     8.53361 20517.12579 21034.10000   0.0000457
     8.53451 20516.56410 21022.85514   0.0000458
     8.53737 20514.80401 20975.40000   0.0000463
     8.53826 20514.26844 21410.88384   0.0000450
     8.54113 20512.57124 21075.90000   0.0000458
     8.54202 20512.05470 20822.04028   0.0000462
     8.54489 20510.42412 21172.10000   0.0000458
     8.54578 20509.92612 21020.15494   0.0000460
     8.54866 20508.35453 21045.70000   0.0000460
     8.54954 20507.88101 21344.87896   0.0000453
     8.55242 20506.37119 21176.90000   0.0000456
     8.55330 20505.91752 20963.45074   0.0000462
     8.55618 20504.46660 21091.60000   0.0000456
     8.55706 20504.03233 20777.13696   0.0000462
     8.55994 20502.63926 21353.80000   0.0000453
     8.56082 20502.22405 20819.94013   0.0000467
     8.56370 20500.88825 21111.40000   0.0000459
     8.56458 20500.49161 21152.76475   0.0000455
     8.56746 20499.21389 21142.70000   0.0000456
     8.56834 20498.83431 21236.67095   0.0000452
     8.57122 20497.61514 20915.30000   0.0000459
     8.57210 20497.25172 20992.05286   0.0000460
     8.57498 20496.09100 20761.50000   0.0000466
     8.57586 20495.74375 20844.44194   0.0000463
     8.57874 20494.64163 20909.60000   0.0000460
     8.57962 20494.31112 20954.85011   0.0000458
     8.58250 20493.26749 21250.70000   0.0000451
     8.58338 20492.95540 20924.54786   0.0000462
     8.58626 20491.96933 20981.10000   0.0000458
     8.58714 20491.67633 21153.16478   0.0000454
     8.59002 20490.74822 20913.50000   0.0000461
     8.59090 20490.47464 21079.85935   0.0000465
     8.59378 20489.60563 20863.60000   0.0000463
     8.59466 20489.35180 21003.35369   0.0000461
     8.59754 20488.54378 21198.60000   0.0000454
     8.59842 20488.30960 20825.54054   0.0000467
     8.60131 20487.56364 21001.80000   0.0000458
     8.60218 20487.35018 21225.47012   0.0000453
     8.60507 20486.67101 21113.40000   0.0000456
     8.60594 20486.47601 20800.33867   0.0000466
     8.60883 20485.86593 20979.00000   0.0000463
     8.60970 20485.69021 20943.24925   0.0000463
     8.61259 20485.15159 21233.10000   0.0000455
     8.61345 20484.99892 20847.64218   0.0000465
     8.61635 20484.53163 21186.80000   0.0000463
     8.61721 20484.40248 20846.44209   0.0000461
     8.62011 20484.01013 20822.70000   0.0000463
     8.62097 20483.90565 21178.56665   0.0000455
     8.62387 20483.59170 21125.20000   0.0000459
     8.62473 20483.51319 21076.45910   0.0000457
     8.62763 20483.28189 21122.10000   0.0000460
     8.62849 20483.23040 21002.25361   0.0000459
     8.63139 20483.08848 20846.30000   0.0000463
     8.63225 20483.06322 20924.24784   0.0000467
     8.63515 20483.01709 21224.40000   0.0000456
     8.63601 20483.01828 21320.27714   0.0000451
     8.63891 20483.07387 20878.70000   0.0000466
     8.63977 20483.10308 21025.85536   0.0000455
     8.64267 20483.26689 21189.50000   0.0000454
     8.64353 20483.32639 21117.06211   0.0000456
     8.64644 20483.60631 21044.20000   0.0000459
     8.64729 20483.70132 21141.26390   0.0000459
     8.65020 20484.10040 21199.30000   0.0000476
     8.65105 20484.23438 21414.28409   0.0000450
     8.65396 20484.76110 21092.20000   0.0000456
     8.65481 20484.93717 21072.45880   0.0000460
     8.65772 20485.60119 21147.10000   0.0000458
     8.65857 20485.82267 20854.44268   0.0000462
     8.66148 20486.63656 20973.10000   0.0000461
     8.66233 20486.90540 20734.03377   0.0000464
     8.66524 20487.88664 21023.70000   0.0000468
     8.66609 20488.20166 21132.16322   0.0000453
     8.66900 20489.36496 20853.20000   0.0000465
     8.66985 20489.72979 21371.58093   0.0000450
     8.67276 20491.09179 21059.20000   0.0000458
     8.67361 20491.51086 21294.37522   0.0000455
     8.67652 20493.08995 21148.10000   0.0000456
     8.67737 20493.57479 21199.06817   0.0000453
     8.68028 20495.38532 21006.40000   0.0000459
     8.68113 20495.94557 21045.15679   0.0000458
     8.68404 20498.00721 21270.90000   0.0000454
     8.68489 20498.65105 21112.76179   0.0000456
     8.68780 20500.98905 21280.10000   0.0000456
     8.68865 20501.72585 21366.48055   0.0000452
     8.69157 20504.37914 21126.00000   0.0000454
     8.69241 20505.20949 21098.86076   0.0000460
     8.69533 20508.21661 21488.50000   0.0000448
     8.69617 20509.14727 21563.89516   0.0000450
     8.69909 20512.55179 21428.50000   0.0000450
     8.69993 20513.59127 21391.78243   0.0000450
     8.70285 20517.44167 21572.40000   0.0000448
     8.70369 20518.60189 21535.29304   0.0000445
     8.70661 20522.95429 21719.40000   0.0000445
     8.70745 20524.25783 21687.70432   0.0000447
     8.71037 20529.16883 21389.60000   0.0000453
     8.71121 20530.65057 21667.20280   0.0000444
     8.71413 20536.17779 21689.10000   0.0000446
     8.71497 20537.86357 21774.21072   0.0000442
     8.71789 20544.08977 21244.90000   0.0000455
     8.71873 20546.01041 21804.81298   0.0000440
     8.72165 20553.03319 21377.50000   0.0000453
     8.72249 20555.22532 21517.89176   0.0000449
     8.72625 20565.66788 21439.38595   0.0000450
     8.72918 20574.76652 21575.30000   0.0000449
     8.73001 20577.52878 21491.58981   0.0000449
     8.73294 20587.92293 21589.50000   0.0000447
     8.73377 20591.03750 21343.27884   0.0000452
     8.73670 20602.95161 21490.30000   0.0000451
     8.73753 20606.47527 21186.76726   0.0000459
     8.74046 20620.18109 21438.80000   0.0000454
     8.74129 20624.26637 21592.29726   0.0000446
     8.74422 20640.01491 21210.60000   0.0000457
     8.74505 20644.77563 21466.18793   0.0000446
     8.74881 20668.53303 21096.46058   0.0000458
     8.75257 20696.20306 21165.76571   0.0000455
     8.75633 20728.62704 21243.07143   0.0000456
     8.75926 20757.77653 21159.80000   0.0000455
     8.76009 20766.88131 21155.96498   0.0000454
     8.76302 20801.65825 21276.50000   0.0000456
     8.76385 20812.35857 21529.59262   0.0000448
     8.76679 20854.37632 21262.60000   0.0000452
     8.76761 20866.88318 21460.08748   0.0000450
     8.77055 20917.98380 21358.70000   0.0000452
     8.77137 20933.23846 21364.28039   0.0000452
     8.77431 20995.73461 21473.50000   0.0000448
     8.77513 21014.75661 21574.99598   0.0000448
     8.77807 21091.91256 21798.70000   0.0000446
     8.77889 21115.98582 21598.39771   0.0000447
     8.78183 21212.47967 21396.20000   0.0000453
     8.78265 21243.46099 21457.48729   0.0000455
     8.78559 21365.88008 21607.60000   0.0000449
     8.78641 21406.51489 21480.88902   0.0000451
     8.78935 21566.03857 21905.40000   0.0000440
     8.79017 21618.72842 22021.22899   0.0000437
     8.79311 21831.38379 22119.20000   0.0000436
     8.79393 21900.21905 21968.32508   0.0000439
     8.79687 22189.93356 22314.00000   0.0000431
     8.79769 22281.21654 22471.36229   0.0000424
     8.80064 22686.25348 22497.00000   0.0000430
     8.80145 22810.20360 22661.07632   0.0000426
     8.80521 23562.08467 22960.09844   0.0000420
     8.80897 24627.03609 24090.28204   0.0000398
     8.81192 25744.58422 25344.20000   0.0000379
     8.81273 26104.74226 25505.18671   0.0000375
     8.81568 27527.46705 27456.20000   0.0000349
     8.81649 27942.96456 27933.96638   0.0000342
     8.81944 29370.66547 29493.90000   0.0000322
     8.82025 29656.40732 29688.19614   0.0000323
     8.82320 30295.43513 30190.80000   0.0000314
     8.82401 30279.34735 29970.41702   0.0000319
     8.82696 29611.68679 29467.00000   0.0000323
     8.82777 29308.68001 29484.68109   0.0000322
     8.83072 27873.97907 28795.10000   0.0000332
     8.83153 27458.15196 27897.76370   0.0000342
     8.83449 26038.57421 26356.30000   0.0000362
     8.83529 25682.53734 25737.80392   0.0000374
     8.83905 24318.63737 23777.95894   0.0000405
     8.84201 23520.18375 22744.80000   0.0000423
     8.84281 23342.43389 22603.27205   0.0000423
     8.84577 22776.25135 22042.50000   0.0000436
     8.84657 22653.49300 21930.22226   0.0000442
     8.84953 22249.15067 21430.30000   0.0000451
     8.85033 22162.50408 21629.09998   0.0000447
     8.85329 21871.68082 21738.90000   0.0000450
     8.85409 21805.93449 21336.97837   0.0000455
     8.85705 21592.01672 21183.80000   0.0000455
     8.85785 21541.40645 21030.55570   0.0000465
     8.86081 21380.54255 21302.20000   0.0000452
     8.86161 21341.00233 21285.87459   0.0000452
     8.86457 21217.52343 20965.60000   0.0000458
     8.86537 21186.95782 20942.24917   0.0000462
     8.86834 21089.31884 21060.60000   0.0000459
     8.86913 21065.79027 21294.17521   0.0000454
     8.87210 20987.40372 20843.40000   0.0000462
     8.87289 20968.74123 20652.32773   0.0000467
     8.87586 20904.96499 21043.60000   0.0000457
     8.87665 20889.93162 20915.24718   0.0000463
     8.87962 20837.41045 21099.40000   0.0000456
     8.88041 20825.13223 21005.15383   0.0000459
     8.88338 20816.38062 20761.60000   0.0000467
     8.88417 20806.23477 20979.35192   0.0000460
     8.88714 20770.66238 20804.90000   0.0000464
     8.88793 20761.99699 21128.36294   0.0000457
     8.89090 20732.13520 20761.60000   0.0000467
     8.89169 20724.69347 21044.25672   0.0000459
     8.89466 20699.42762 20859.40000   0.0000458
     8.89546 20692.98135 20698.03111   0.0000465
     8.89843 20671.41115 21124.60000   0.0000459
     8.89922 20666.01238 21078.55926   0.0000459
     8.90219 20647.40530 20945.10000   0.0000457
     8.90298 20642.79733 20742.33438   0.0000469
     8.90595 20626.67544 21013.20000   0.0000460
     8.90674 20622.72115 21207.96883   0.0000456
     8.90971 20608.70060 20771.00000   0.0000460
     8.91050 20605.29203 21016.75469   0.0000460
     8.91347 20593.08141 20800.00000   0.0000464
     8.91426 20590.11453 20878.74448   0.0000466
     8.91723 20579.49258 21032.30000   0.0000457
     8.91802 20576.86755 20899.94604   0.0000460
     8.92099 20567.60966 20867.90000   0.0000456
     8.92178 20565.28693 20890.94538   0.0000461
     8.92475 20557.21049 21175.50000   0.0000454
     8.92554 20555.15694 20845.24200   0.0000465
     8.92852 20548.08894 20913.40000   0.0000460
     8.92930 20546.33265 21003.95374   0.0000459
     8.93228 20540.14174 21137.00000   0.0000446
     8.93306 20538.62282 20880.94464   0.0000461
     8.93604 20533.21773 20955.00000   0.0000454
     8.93682 20531.90655 20974.65157   0.0000457
     8.93980 20527.20917 20748.00000   0.0000464
     8.94058 20526.08286 20728.73338   0.0000467
     8.94356 20522.02816 21029.00000   0.0000452
     8.94434 20521.06762 21215.46938   0.0000453
     8.94732 20517.61769 20864.20000   0.0000454
     8.94810 20516.79441 20965.05086   0.0000460
     8.95108 20513.89689 21028.90000   0.0000458
     8.95186 20513.20119 20799.13859   0.0000465
     8.95484 20510.81436 20804.10000   0.0000461
     8.95562 20510.24004 20744.43454   0.0000468
     8.95861 20508.32354 20784.40000   0.0000461
     8.95938 20507.87970 21098.16071   0.0000457
     8.96237 20506.40456 20713.00000   0.0000464
     8.96314 20506.08172 20935.94871   0.0000460
     8.96613 20505.03011 20743.90000   0.0000461
     8.96690 20504.81701 21322.97734   0.0000449
     8.96989 20504.17603 20888.80000   0.0000452
     8.97066 20504.06739 20714.63233   0.0000468
     8.97365 20503.82853 20925.30000   0.0000452
     8.97442 20503.82032 20868.54372   0.0000466
     8.97741 20503.98333 21039.70000   0.0000459
     8.97819 20504.07600 20773.93672   0.0000468
     8.98117 20504.63532 20930.90000   0.0000458
     8.98195 20504.82887 20972.75143   0.0000460
     8.98494 20505.78648 20850.90000   0.0000458
     8.98571 20506.08001 20613.52486   0.0000467
     8.98870 20507.43794 21180.40000   0.0000453
     8.98947 20507.83935 21086.55985   0.0000458
     8.99246 20509.60431 21028.90000   0.0000456
     8.99323 20510.12177 21025.05530   0.0000462
     8.99622 20512.31057 21147.30000   0.0000452
     8.99699 20512.94173 21013.55445   0.0000462
     8.99998 20515.58093 21016.10000   0.0000463
     9.00075 20516.32393 20824.94049   0.0000463
     9.00374 20519.43997 20898.00000   0.0000458
     9.00451 20520.29929 20786.93768   0.0000466
     9.00750 20523.92514 21308.50000   0.0000452
     9.00827 20524.91195 20808.83930   0.0000466
     9.01126 20529.08261 21177.60000   0.0000450
     9.01203 20530.21650 21127.76290   0.0000456
     9.01503 20534.97860 20981.20000   0.0000456
     9.01579 20536.25708 20989.15264   0.0000463
     9.01879 20541.64462 20711.10000   0.0000461
     9.01955 20543.09928 20959.25043   0.0000470
     9.02255 20549.16936 21004.90000   0.0000454
     9.02331 20550.82249 21078.05922   0.0000456
     9.02631 20557.64554 21061.00000   0.0000455
     9.02707 20559.51457 21063.95818   0.0000461
     9.03007 20567.20299 20844.20000   0.0000460
     9.03083 20569.28252 20751.83509   0.0000465
     9.03383 20577.94124 20952.10000   0.0000458
     9.03459 20580.25264 21064.75824   0.0000461
     9.03759 20590.00671 20820.90000   0.0000458
     9.03836 20592.61006 20994.15301   0.0000461
     9.04136 20603.61184 20886.90000   0.0000461
     9.04212 20606.52004 20985.65238   0.0000460
     9.04512 20618.89011 21064.50000   0.0000455
     9.04588 20622.19087 21151.56466   0.0000455
     9.04888 20636.12136 21015.30000   0.0000458
     9.04964 20639.87863 21220.16973   0.0000456
     9.05264 20655.60181 20761.70000   0.0000466
     9.05340 20659.89432 21039.95640   0.0000461
     9.05640 20677.68933 20875.80000   0.0000460
     9.05716 20682.61326 21116.06203   0.0000456
     9.06016 20702.91470 20541.10000   0.0000468
     9.06092 20708.49285 21153.46480   0.0000453
     9.06392 20731.78454 21117.30000   0.0000453
     9.06468 20738.09538 21235.97090   0.0000456
     9.06768 20764.95312 21056.20000   0.0000454
     9.06844 20772.11627 20928.24814   0.0000460
     9.07145 20803.37295 20975.60000   0.0000456
     9.07220 20811.55820 20834.34119   0.0000460
     9.07521 20847.90728 20888.70000   0.0000458
     9.07596 20857.54575 20866.44357   0.0000460
     9.07897 20900.00156 20663.00000   0.0000470
     9.07972 20911.44657 21273.97371   0.0000453
     9.08273 20961.39697 21083.20000   0.0000452
     9.08348 20975.11611 21075.25901   0.0000458
     9.08649 21034.36177 21129.80000   0.0000454
     9.08724 21050.98340 21069.25857   0.0000457
     9.09025 21122.15073 20694.50000   0.0000468
     9.09101 21142.54429 21187.66733   0.0000454
     9.09401 21229.18421 20801.40000   0.0000463
     9.09477 21253.66964 20831.84101   0.0000462
     9.09778 21361.25623 21084.20000   0.0000454
     9.09853 21390.55294 21006.55393   0.0000462
     9.10154 21525.72004 20662.30000   0.0000463
     9.10229 21561.94563 20952.84996   0.0000462
     9.10530 21734.58299 21034.40000   0.0000460
     9.10605 21781.79070 21244.77155   0.0000461
     9.10906 22006.91035 21185.90000   0.0000452
     9.10981 22070.94671 21076.55911   0.0000458
     9.11282 22382.88321 21081.90000   0.0000453
     9.11357 22479.22666 21221.76985   0.0000457
     9.11658 22976.71396 21253.60000   0.0000451
     9.11733 23159.10415 21880.91861   0.0000443
     9.12034 24147.40757 21945.20000   0.0000435
     9.12109 24592.97301 22294.84923   0.0000432
     9.12411 27055.76685 23090.50000   0.0000414
     9.12485 28074.51832 23810.16132   0.0000405
     9.12787 34140.95557 25574.20000   0.0000372
     9.12861 36262.57962 27424.62870   0.0000352
     9.13163 49109.53559 32392.30000   0.0000295
     9.13237 52918.38053 36485.99900   0.0000258
     9.13539 74667.49448 51960.20000   0.0000178
     9.13613 80710.75868 62589.22995   0.0000146
     9.13915 108304.52898 88565.40000   0.0000099
     9.13990 115290.42132 102436.57760   0.0000088
     9.14291 139205.16453 123597.00000   0.0000068
     9.14366 143543.88060 127327.41887   0.0000066
     9.14667 151020.76419 124952.00000   0.0000067
     9.14742 149448.32375 121035.95346   0.0000070
     9.15044 135156.26146 105541.00000   0.0000082
     9.15118 129051.44137 96972.37339   0.0000090
     9.15420 102162.21179 76894.90000   0.0000117
     9.15494 95355.39648 69298.12623   0.0000133
     9.15796 69282.69710 51778.00000   0.0000178
     9.15870 63763.51279 45755.48470   0.0000205
     9.16172 45750.95121 34949.30000   0.0000268
     9.16246 42149.69060 31752.24883   0.0000299
     9.16548 32531.86536 26681.80000   0.0000357
     9.16622 30724.16476 25228.86627   0.0000380
     9.16924 26417.31041 24046.30000   0.0000399
     9.16998 25698.22440 23600.94585   0.0000407
     9.17301 23905.11888 22691.20000   0.0000423
     9.17374 23633.81157 22607.97239   0.0000427
     9.17677 22850.58397 22221.80000   0.0000433
     9.17750 22726.20543 21964.72481   0.0000442
     9.18053 22306.62265 21596.30000   0.0000449
     9.18127 22230.72808 21649.10146   0.0000443
     9.18429 21954.61902 21453.20000   0.0000445
     9.18503 21900.16055 21697.50504   0.0000443
     9.18805 21697.44284 21191.90000   0.0000454
     9.18879 21654.50189 21528.69255   0.0000448
     9.19181 21498.57633 21483.70000   0.0000447
     9.19255 21464.06322 21685.30414   0.0000446
     9.19557 21341.29645 21420.90000   0.0000450
     9.19631 21313.31760 21278.77407   0.0000454
     9.19934 21214.57361 21168.90000   0.0000456
     9.20007 21192.55008 21365.18046   0.0000454
     9.20310 21111.61600 20776.90000   0.0000461
     9.20383 21093.78123 21114.26190   0.0000459
     9.20686 21026.70236 21151.70000   0.0000453
     9.20759 21012.07224 21019.75491   0.0000460
     9.21062 20955.91893 20813.20000   0.0000460
     9.21135 20943.78047 21109.96158   0.0000459
     9.21438 20896.34979 21125.30000   0.0000456
     9.21814 20845.99402 20903.00000   0.0000461
     9.21888 20837.06878 20782.63737   0.0000467
     9.22190 20793.04668 21025.60000   0.0000463
     9.22264 20785.28682 21054.75750   0.0000458
     9.22567 20755.99108 20785.80000   0.0000466
     9.22640 20749.27858 20832.94109   0.0000466
     9.22943 20723.96303 20993.60000   0.0000459
     9.23016 20718.15117 21161.36538   0.0000460
     9.23319 20696.04840 20953.70000   0.0000460
     9.23392 20691.01523 20757.83553   0.0000467
     9.23695 20671.59905 20799.60000   0.0000464
     9.24071 20650.08916 20657.90000   0.0000464
     9.24447 20631.08877 20549.10000   0.0000466
     9.24823 20614.27238 20554.30000   0.0000469
     9.24896 20611.27186 20823.24037   0.0000463
     9.25200 20599.29986 20803.50000   0.0000464
     9.25272 20596.62934 20791.13800   0.0000467
     9.25576 20585.97235 20695.30000   0.0000465
     9.25649 20583.52455 21178.46665   0.0000454
     9.25952 20574.04421 20549.70000   0.0000473
     9.26025 20571.84167 20688.73042   0.0000467
     9.26328 20563.34367 20520.20000   0.0000465
     9.26401 20561.37975 20824.64047   0.0000463
     9.26704 20553.72487 20710.30000   0.0000464
     9.26777 20551.96983 21076.15908   0.0000462
     9.27080 20545.06309 20491.70000   0.0000469
     9.27153 20543.49200 20900.34607   0.0000464
     9.27457 20537.23195 20653.60000   0.0000466
     9.27529 20535.84256 21099.86083   0.0000460
     9.27833 20530.18051 20529.00000   0.0000474
     9.27905 20528.93224 20774.33675   0.0000465
     9.28209 20523.82533 20786.20000   0.0000463
     9.28281 20522.68362 21110.46162   0.0000457
     9.28585 20518.07362 20652.00000   0.0000467
     9.28657 20517.02930 21258.17254   0.0000453
     9.28961 20512.86599 20856.30000   0.0000465
     9.29034 20511.89779 20917.84737   0.0000463
     9.29337 20508.14957 20684.00000   0.0000464
     9.29713 20503.87817 20884.00000   0.0000464
     9.30090 20500.00143 20528.70000   0.0000469
     9.30162 20499.30591 20952.74995   0.0000461
     9.30466 20496.50360 20950.30000   0.0000461
     9.30538 20495.87885 21066.55837   0.0000459
     9.30842 20493.34196 20699.50000   0.0000462
     9.30914 20492.78155 20991.15279   0.0000458
     9.31218 20490.49401 21143.10000   0.0000453
     9.31290 20489.98629 21052.55733   0.0000456
     9.31594 20487.93014 20797.20000   0.0000464
     9.31666 20487.46834 21171.86616   0.0000454
     9.31970 20485.62480 20656.50000   0.0000464
     9.32042 20485.20555 20841.14169   0.0000464
     9.32347 20483.55258 20476.00000   0.0000466
     9.32419 20483.17735 20509.81719   0.0000469
     9.32723 20481.70621 20957.40000   0.0000458
     9.33099 20480.06353 20806.90000   0.0000460
     9.33171 20479.77075 20874.64417   0.0000462
     9.33475 20478.60980 20874.70000   0.0000470
     9.33547 20478.35385 20815.43979   0.0000462
     9.33851 20477.33170 21065.10000   0.0000456
     9.33923 20477.10985 21294.57524   0.0000454
     9.34227 20476.21845 20916.10000   0.0000460
     9.34299 20476.02694 20886.74507   0.0000469
     9.34603 20475.26068 20884.10000   0.0000462
     9.34675 20475.09439 20997.15324   0.0000459
     9.34980 20474.44291 20819.70000   0.0000461
     9.35051 20474.30242 21019.75491   0.0000458
     9.35356 20473.76086 21010.40000   0.0000455
     9.35427 20473.64315 21115.56199   0.0000455
     9.35732 20473.20351 20907.20000   0.0000458
     9.35804 20473.10842 20739.23415   0.0000466
     9.36108 20472.76332 20811.70000   0.0000464
     9.36180 20472.69100 20883.24481   0.0000461
     9.36484 20472.43340 20847.40000   0.0000460
     9.36556 20472.38279 21210.46901   0.0000454
     9.36860 20472.20742 20787.50000   0.0000464
     9.36932 20472.17722 20973.95152   0.0000459
     9.37237 20472.07940 20936.10000   0.0000461
     9.37308 20472.06856 20995.05308   0.0000462
     9.37613 20472.04668 20807.50000   0.0000459
     9.37684 20472.05158 20850.64240   0.0000463
     9.37989 20472.10183 20759.80000   0.0000462
     9.38060 20472.12143 21101.56096   0.0000459
     9.38365 20472.24031 20641.20000   0.0000465
     9.38436 20472.27365 20967.55105   0.0000456
     9.38741 20472.45772 20889.90000   0.0000463
     9.38813 20472.50659 20880.14458   0.0000464
     9.39117 20472.75008 20841.50000   0.0000467
     9.39189 20472.81343 21083.55963   0.0000453
     9.39493 20473.11384 20688.90000   0.0000464
     9.39565 20473.19125 21034.85602   0.0000459
     9.39870 20473.54693 20729.40000   0.0000459
     9.39941 20473.63656 20947.14954   0.0000456
     9.40246 20474.04393 20633.60000   0.0000465
     9.40317 20474.14621 21094.06040   0.0000457
     9.40622 20474.60377 20754.00000   0.0000461
     9.40693 20474.71741 21120.76238   0.0000455
     9.40998 20475.22373 21175.10000   0.0000452
     9.41069 20440.93359 21069.35858   0.0000451
     9.41374 20442.26600 20660.90000   0.0000458
     9.41445 20442.57798 20903.54631   0.0000460
     9.41750 20443.92276 20992.70000   0.0000460
     9.41822 20444.24172 20977.45178   0.0000459
     9.42127 20445.59889 20811.30000   0.0000469
     9.42198 20445.91596 20979.25191   0.0000450
     9.42503 20447.28550 21116.50000   0.0000457
     9.42574 20447.60528 20745.43461   0.0000459
     9.42879 20448.98698 21043.50000   0.0000465
     9.42950 20449.30974 21104.96121   0.0000456
     9.43255 20450.70332 21073.80000   0.0000462
     9.43326 20451.02905 21257.97253   0.0000447
     9.43631 20452.43451 20898.30000   0.0000463
     9.43702 20452.76321 21004.85380   0.0000451
     9.44007 20454.18053 20850.20000   0.0000465
     9.44078 20454.51219 21107.96143   0.0000456
     9.44383 20455.94137 20648.90000   0.0000470
     9.44454 20456.27599 20788.43780   0.0000461
     9.44760 20457.72217 21097.30000   0.0000457
     9.44831 20458.05933 20864.94346   0.0000459
     9.45136 20459.51307 21074.00000   0.0000462
     9.45207 20459.85273 20895.14569   0.0000460
     9.45512 20461.31872 20998.20000   0.0000461
     9.45583 20461.66091 21075.95906   0.0000454
     9.45888 20463.13912 20878.90000   0.0000461
     9.45959 20463.48426 20719.83272   0.0000456
     9.46264 20464.97425 21006.60000   0.0000461
     9.46335 20465.32233 21315.27677   0.0000444
     9.46640 20466.82409 20688.80000   0.0000472
     9.46711 20467.17512 20764.93606   0.0000465
     9.47017 20468.69361 20624.90000   0.0000473
     9.47087 20469.04259 21053.85743   0.0000455
     9.47393 20470.57286 20836.00000   0.0000470
     9.47463 20470.92473 20924.64787   0.0000456
     9.47769 20472.46703 21199.80000   0.0000456
     9.47840 20472.82660 21182.96698   0.0000453
     9.48145 20474.37602 21014.50000   0.0000463
     9.48216 20474.73808 20915.14717   0.0000458
     9.48521 20476.29963 20915.10000   0.0000461
     9.48592 20476.66417 21201.56836   0.0000451
     9.48897 20478.23783 20904.80000   0.0000461
     9.48968 20478.60514 20918.04738   0.0000465
     9.49273 20480.19062 20800.00000   0.0000469
     9.49344 20480.56085 21091.06018   0.0000454
     9.49650 20482.16323 20841.60000   0.0000462
     9.49720 20482.53111 20766.63618   0.0000464
     9.50026 20484.14517 20956.30000   0.0000462
     9.50096 20484.51592 21026.45540   0.0000453
     9.50402 20486.14163 20696.10000   0.0000467
     9.50473 20486.52058 21100.36087   0.0000454
     9.50778 20488.15270 20791.90000   0.0000465
     9.50849 20488.53445 21012.25435   0.0000454
     9.51154 20490.17859 20807.10000   0.0000467
     9.51225 20490.56280 21085.65978   0.0000453
     9.51530 20492.21894 20684.80000   0.0000472
     9.51601 20492.60561 21000.85351   0.0000456
     9.51906 20494.27373 20686.30000   0.0000470
     9.51977 20494.66298 21119.66230   0.0000454
     9.52283 20496.34847 20766.60000   0.0000468
     9.52353 20496.73508 20942.54920   0.0000458
     9.52659 20498.43213 20713.70000   0.0000468
     9.52729 20498.82158 20944.54934   0.0000455
     9.53035 20500.53017 21045.40000   0.0000459
     9.53106 20500.92806 20964.95085   0.0000460
     9.53411 20502.64257 20930.50000   0.0000462
     9.53482 20503.04333 20771.33653   0.0000461
     9.53787 20504.76931 21061.40000   0.0000456
     9.53858 20505.17293 20987.65253   0.0000459
     9.54163 20506.91073 20901.40000   0.0000464
     9.54234 20507.31685 20886.54505   0.0000463
     9.54540 20509.07225 20841.70000   0.0000465
     9.54610 20509.47506 21242.77140   0.0000452
     9.54916 20511.24234 20934.40000   0.0000461
     9.54986 20511.64753 21031.45577   0.0000456
     9.55292 20513.42668 21101.70000   0.0000455
     9.55362 20513.83463 21035.75609   0.0000455
     9.55668 20515.62524 20924.80000   0.0000466
     9.55738 20516.03600 21012.15434   0.0000455
     9.56044 20517.83801 20981.20000   0.0000462
     9.56115 20518.25748 21244.67154   0.0000450
     9.56420 20520.06496 20881.30000   0.0000464
     9.56491 20520.48726 21047.45696   0.0000454
     9.56796 20522.30606 20906.00000   0.0000464
     9.56867 20522.73120 21144.56414   0.0000459
     9.57173 20524.56752 21003.30000   0.0000460
     9.57243 20524.98926 20902.74625   0.0000456
     9.57549 20526.83733 21242.10000   0.0000454
     9.57619 20527.26144 21454.48707   0.0000447
     9.57925 20529.12123 20909.80000   0.0000465
     9.57995 20529.54769 21335.27825   0.0000453
     9.58301 20531.41919 21136.70000   0.0000460
     9.58371 20531.84822 21262.27285   0.0000453
     9.58677 20533.73118 21386.80000   0.0000458
     9.58748 20534.16915 21193.06773   0.0000452
     9.59053 20536.05719 21262.50000   0.0000455
     9.59124 20536.49796 21096.26057   0.0000453
     9.59430 20538.40344 21137.00000   0.0000457
     9.59500 20538.84076 21076.05907   0.0000459
     9.59806 20540.75744 21217.10000   0.0000455
     9.59876 20541.19751 21297.87548   0.0000449
     9.60182 20543.12540 20815.50000   0.0000464
     9.60252 20543.56819 20689.83050   0.0000462
     9.60558 20545.50767 21202.10000   0.0000456
     9.60628 20545.95278 21011.65431   0.0000457
     9.60934 20547.90382 20782.10000   0.0000466
     9.61004 20548.35126 20934.74862   0.0000457
     9.61310 20550.31383 20847.50000   0.0000463
     9.61381 20550.77007 21051.05722   0.0000456
     9.61686 20552.73767 20949.50000   0.0000462
     9.61757 20553.19668 20971.05130   0.0000457
     9.62063 20555.18182 21041.80000   0.0000458
     9.62133 20555.63709 21184.06706   0.0000458
     9.62439 20557.63329 20919.40000   0.0000460
     9.62509 20558.09128 20963.95078   0.0000461
     9.62815 20560.09852 20872.10000   0.0000463
     9.62885 20560.55921 21028.95559   0.0000458
     9.63191 20562.57747 20770.20000   0.0000469
     9.63261 20563.04087 20943.74928   0.0000459
     9.63567 20565.07040 20995.20000   0.0000459
     9.63637 20565.53622 21038.45629   0.0000457
     9.63943 20567.57713 21160.30000   0.0000453
     9.64014 20568.05193 20761.33579   0.0000465
     9.64319 20570.09751 21049.70000   0.0000458
     9.64390 20570.57463 20766.93621   0.0000467
     9.64696 20572.63825 20826.50000   0.0000466
     9.64766 20573.11123 20752.53514   0.0000463
     9.65072 20575.18586 20879.10000   0.0000461
     9.65142 20575.66152 21352.27950   0.0000447
     9.65448 20577.74704 20678.50000   0.0000465
     9.65518 20578.22536 20780.93724   0.0000462
     9.65824 20580.32174 20789.90000   0.0000467
     9.65894 20580.80273 21139.76378   0.0000456
     9.66200 20582.90995 20584.90000   0.0000473
     9.66270 20583.39360 20910.54683   0.0000460
     9.66576 20585.51175 20978.10000   0.0000467
     9.66647 20586.00488 21009.35414   0.0000459
     9.66952 20588.12727 20523.20000   0.0000473
     9.67023 20588.62269 20869.94382   0.0000465
     9.67329 20590.76321 21030.40000   0.0000462
     9.67399 20591.25390 21140.86386   0.0000451
     9.67705 20593.40557 20702.80000   0.0000464
     9.67775 20593.89864 20910.14680   0.0000460
     9.68081 20596.06128 20705.10000   0.0000465
     9.68151 20596.55698 20997.95329   0.0000458
     9.68457 20598.73031 20959.50000   0.0000464
     9.68527 20599.22863 21123.76260   0.0000456
     9.68833 20601.41263 20948.90000   0.0000457
     9.68904 20601.92073 21241.77133   0.0000454
     9.69209 20604.10821 21217.90000   0.0000457
     9.69280 20604.61896 21022.65512   0.0000455
     9.69586 20606.82426 21045.70000   0.0000459
     9.69656 20607.33042 21188.66740   0.0000452
     9.69962 20609.54666 20763.90000   0.0000467
     9.70032 20610.05507 20600.92392   0.0000465
     9.70338 20612.28227 21087.60000   0.0000459
     9.70408 20612.79288 21136.86357   0.0000456
     9.70714 20615.03102 20863.50000   0.0000461
     9.70784 20615.54383 20867.34363   0.0000462
     9.71090 20617.79287 21038.40000   0.0000459
     9.71160 20618.30825 20977.35177   0.0000464
     9.71466 20620.56779 20597.60000   0.0000466
     9.71537 20621.09315 21146.76430   0.0000458
     9.71842 20623.35575 20935.20000   0.0000462
     9.71913 20623.88371 21136.26352   0.0000455
     9.72219 20626.16419 20873.60000   0.0000463
     9.72289 20626.68728 20961.35059   0.0000460
     9.72595 20628.97817 21205.70000   0.0000455
     9.72665 20629.50381 21224.87008   0.0000455
     9.72971 20631.80529 21058.00000   0.0000456
     9.73041 20632.33328 20902.44623   0.0000458
     9.73347 20634.64550 21141.10000   0.0000456
     9.73417 20635.17565 21105.16122   0.0000453
     9.73723 20637.49859 21007.60000   0.0000457
     9.73793 20638.03089 20635.42648   0.0000467
     9.74099 20640.36451 21044.90000   0.0000458
     9.74170 20640.90683 21060.15790   0.0000458
     9.74475 20643.24324 21095.00000   0.0000455
     9.74546 20643.78812 20812.83960   0.0000462
     9.74852 20646.14246 21011.80000   0.0000459
     9.74922 20646.68217 20874.04413   0.0000465
     9.75228 20649.04673 20979.00000   0.0000459
     9.75298 20649.58896 20654.92792   0.0000462
     9.75604 20651.96371 21074.70000   0.0000459
     9.75674 20652.50844 20955.25013   0.0000458
     9.75980 20654.89341 20859.60000   0.0000466
     9.76050 20655.44058 20635.52648   0.0000466
     9.76356 20657.83607 21044.60000   0.0000459
     9.76427 20658.39320 20821.44024   0.0000462
     9.76732 20660.79132 20937.50000   0.0000464
     9.76803 20661.35059 20983.95226   0.0000464
     9.77108 20663.75913 20848.30000   0.0000463
     9.77179 20664.32061 20940.94908   0.0000459
     9.77484 20678.93483 20801.20000   0.0000464
     9.77555 20679.56037 20795.33831   0.0000464
     9.77861 20682.26965 20858.90000   0.0000461
     9.77931 20682.89131 20849.84234   0.0000465
     9.78237 20685.62188 21089.40000   0.0000455
     9.78307 20686.24880 21017.75476   0.0000457
     9.78613 20689.00107 21079.20000   0.0000454
     9.78683 20689.63342 21186.76726   0.0000457
     9.78989 20692.40800 21004.40000   0.0000461
     9.79060 20693.05506 21186.26722   0.0000454
     9.79365 20695.84379 20749.90000   0.0000467
     9.79436 20696.49644 21077.45918   0.0000458
     9.79741 20699.30925 20831.40000   0.0000468
     9.79812 20699.96751 21391.88243   0.0000447
     9.80117 20702.80574 21111.30000   0.0000457
     9.80188 20703.46927 21079.75934   0.0000454
     9.80494 20706.34322 20654.40000   0.0000469
     9.80564 20707.00306 21231.37056   0.0000454
     9.80870 20709.90411 20956.40000   0.0000462
     9.80940 20710.56998 21380.08156   0.0000448
     9.81246 20713.49897 21049.40000   0.0000459
     9.81317 20714.18129 21133.96336   0.0000451
     9.81622 20717.12911 20995.90000   0.0000462
     9.81693 20717.81868 21280.37419   0.0000451
     9.81998 20720.79597 20869.40000   0.0000463
     9.82069 20721.49311 21096.46058   0.0000453
     9.82374 20724.50125 21104.30000   0.0000455
     9.82445 20725.20617 20987.95255   0.0000467
     9.82750 20728.24669 20781.70000   0.0000464
     9.82821 20728.95958 21225.17010   0.0000452
     9.83127 20732.04491 21164.90000   0.0000457
     9.83197 20732.75519 21040.65645   0.0000457
     9.83503 20735.87726 21018.50000   0.0000458
     9.83573 20736.59518 21053.45740   0.0000458
     9.83879 20739.75572 20896.30000   0.0000462
     9.83950 20740.49221 21205.96868   0.0000453
     9.84255 20743.68265 20839.20000   0.0000465
     9.84326 20744.42888 21147.86438   0.0000452
     9.84631 20747.66065 20990.10000   0.0000462
     9.84702 20748.41743 21200.76830   0.0000451
     9.85007 20751.69253 20792.00000   0.0000466
     9.85078 20752.46051 21200.86830   0.0000455
     9.85383 20755.78139 21084.60000   0.0000458
     9.85454 20756.56127 21454.38706   0.0000447
     9.85759 20759.93094 20861.60000   0.0000463
     9.85830 20760.72316 21178.46665   0.0000455
     9.86136 20764.15664 20959.30000   0.0000457
     9.86206 20764.94997 21053.15738   0.0000459
     9.86512 20768.44074 21090.80000   0.0000454
     9.86583 20769.25744 21176.66651   0.0000451
     9.86888 20772.79784 21058.60000   0.0000456
     9.86959 20773.62756 21215.46938   0.0000452
     9.87264 20777.23294 20971.80000   0.0000462
     9.87335 20778.07752 21321.37722   0.0000450
     9.87640 20781.75158 20740.00000   0.0000464
     9.87711 20782.61355 21144.36412   0.0000457
     9.88016 20786.35985 20892.20000   0.0000468
     9.88087 20787.24061 21240.07120   0.0000458
     9.88392 20791.06455 20908.20000   0.0000462
     9.88463 20791.96566 21158.86520   0.0000454
     9.88769 20795.88642 20824.10000   0.0000462
     9.88840 20796.80944 20908.44667   0.0000455
     9.89145 20800.80819 20803.60000   0.0000467
     9.89216 20801.75488 21035.45607   0.0000456
     9.89521 20805.85582 20739.30000   0.0000466
     9.89592 20806.82432 20983.45222   0.0000456
     9.89897 20811.03658 21110.90000   0.0000450
     9.89968 20812.02873 21206.06869   0.0000452
     9.90273 20816.36240 21113.20000   0.0000458
     9.90344 20817.38045 21050.85721   0.0000449
     9.90649 20821.84672 21109.60000   0.0000460
     9.90720 20822.89804 21088.76001   0.0000457
     9.91025 20827.50470 21003.10000   0.0000459
     9.91096 20828.59276 21074.45895   0.0000463
     9.91401 20833.35350 21067.20000   0.0000458
     9.91473 20834.49819 21245.57161   0.0000455
     9.91778 20839.42920 20707.60000   0.0000475
     9.91849 20840.60323 20913.24703   0.0000468
     9.92154 20845.72178 21128.20000   0.0000455
     9.92225 20846.94609 21247.77177   0.0000458
     9.92530 20852.27841 21094.90000   0.0000454
     9.92601 20853.55295 21249.87193   0.0000455
     9.92906 20859.12734 21269.50000   0.0000454
     9.92977 20860.45392 21250.57198   0.0000456
     9.93282 20866.29966 20723.60000   0.0000466
     9.93353 20867.68375 21081.75949   0.0000460
     9.93658 20873.83471 21104.50000   0.0000456
     9.93730 20875.31239 21258.67258   0.0000454
     9.94034 20881.77822 21229.50000   0.0000457
     9.94106 20883.34454 21010.85425   0.0000463
     9.94410 20890.18350 21163.20000   0.0000452
     9.94482 20891.85120 21072.85883   0.0000459
     9.94787 20899.13786 21318.50000   0.0000449
     9.94858 20900.89730 21261.07276   0.0000453
     9.95163 20908.66748 21553.70000   0.0000444
     9.95234 20910.55945 21126.36279   0.0000458
     9.95539 20918.88992 21077.70000   0.0000455
     9.95610 20920.92855 20985.75239   0.0000465
     9.95915 20929.92681 21095.70000   0.0000459
     9.95986 20932.11302 21339.17853   0.0000456
     9.96291 20941.88885 21170.20000   0.0000452
     9.96363 20944.27764 21325.27751   0.0000459
     9.96667 20954.92989 21237.70000   0.0000448
     9.96739 20957.52652 21487.38950   0.0000449
     9.97043 20969.23720 21046.20000   0.0000453
     9.97115 20972.11317 21298.37552   0.0000456
     9.97419 20985.04047 21314.00000   0.0000450
     9.97491 20988.25172 21437.88584   0.0000449
     9.97795 21002.62373 21069.40000   0.0000455
     9.97867 21006.24097 21504.79079   0.0000448
     9.98172 21022.39852 21213.20000   0.0000450
     9.98243 21026.45484 21359.98007   0.0000456
     9.98548 21044.70519 21185.50000   0.0000454
     9.98620 21049.43157 21134.16337   0.0000456
     9.98924 21070.28361 21532.20000   0.0000446
     9.98996 21075.65417 21308.47626   0.0000454
     9.99300 21099.82419 21376.90000   0.0000447
     9.99372 21105.96062 21093.16034   0.0000458
     9.99676 21141.93352 21066.60000   0.0000460
     9.99748 21149.04131 21371.08089   0.0000452
    10.00050 21182.64731 21051.50000   0.0000458
    10.00120 21190.91991 21288.17476   0.0000456
    10.00430 21232.15781 21235.40000   0.0000451
    10.00500 21242.24981 21244.37152   0.0000460
    10.00800 21290.62167 21387.60000   0.0000445
    10.00880 21304.95308 21028.25554   0.0000462
    10.01180 21364.82227 21327.50000   0.0000454
    10.01250 21380.79417 21594.89745   0.0000449
    10.01560 21459.27769 21177.70000   0.0000452
    10.01630 21480.63192 21248.97186   0.0000456
    10.01930 21583.48675 21347.80000   0.0000447
    10.02000 21614.26635 21332.97808   0.0000453
    10.02310 21782.77367 21323.90000   0.0000450
    10.02380 21835.12690 21158.56518   0.0000457
    10.02680 22163.18171 21686.80000   0.0000442
    10.02760 22282.52244 22208.94288   0.0000432
    10.03060 23074.53009 22089.30000   0.0000434
    10.03130 23315.75261 22170.94006   0.0000437
    10.03440 25258.80999 23290.60000   0.0000410
    10.03510 25849.18133 24152.98668   0.0000399
    10.03810 29770.52557 26206.40000   0.0000368
    10.03890 31173.38631 27863.96120   0.0000343
    10.04190 38099.45955 33013.10000   0.0000285
    10.04260 40137.20826 35917.85697   0.0000262
    10.04570 50309.80520 44853.00000   0.0000207
    10.04640 52872.38242 48903.41756   0.0000192
    10.04940 63714.70000 60299.30000   0.0000151
    10.05010 65902.42053 64023.03601   0.0000143
    10.05320 73766.87584 75534.60000   0.0000117
    10.05390 74646.26253 78624.91617   0.0000114
    10.05690 74738.26239 85299.00000   0.0000103
    10.05770 73808.88470 84357.54023   0.0000105
    10.06070 66276.51604 73667.30000   0.0000122
    10.06140 64120.01710 67419.18724   0.0000134
    10.06450 52956.87712 51434.10000   0.0000177
    10.06520 50395.88184 46276.52324   0.0000201
    10.06820 40508.04755 36500.00000   0.0000258
    10.06890 38471.88338 34185.02879   0.0000279
    10.07200 31241.45583 28890.90000   0.0000330
    10.07270 30015.54006 27763.95380   0.0000347
    10.07570 25994.04491 24601.40000   0.0000390
    10.07650 25321.15119 24358.30187   0.0000400
    10.07950 23410.63947 23110.90000   0.0000416
    10.08020 23171.00881 22816.18780   0.0000423
    10.08330 22349.32607 22151.40000   0.0000430
    10.08400 22243.70120 22143.53804   0.0000436
    10.08700 21917.02916 21718.40000   0.0000444
    10.08780 21857.18444 21818.01396   0.0000442
    10.09080 21699.89574 21430.10000   0.0000458
    10.09150 21669.61390 21462.48766   0.0000449
    10.09450 21572.94281 21343.10000   0.0000450
    10.09530 21550.38404 21634.90041   0.0000447
    10.09830 21480.98526 21325.20000   0.0000447
    10.09900 21466.63765 21217.36952   0.0000456
    10.10210 21411.60562 21275.40000   0.0000454
    10.10280 21400.69985 21461.08755   0.0000449
    10.10580 21358.92994 21226.60000   0.0000457
    10.10660 21349.27444 21392.38247   0.0000452
    10.10960 21316.23328 21341.40000   0.0000451
    10.11030 21309.61372 21630.30007   0.0000445
    10.11340 21282.37347 21212.30000   0.0000459
    10.11410 21277.09214 21191.86764   0.0000454
    10.11710 21256.06733 21466.30000   0.0000451
    10.11780 21251.66644 21517.39172   0.0000449
    10.12090 21234.27872 20980.20000   0.0000460
    10.12160 21230.67572 21261.97282   0.0000458
    10.12460 21217.20344 21209.90000   0.0000454
    10.12540 21213.87126 21344.77895   0.0000452
    10.12840 21203.11790 21100.30000   0.0000455
    10.12910 21200.82152 21176.96654   0.0000453
    10.13220 21191.92892 21329.10000   0.0000453
    10.13290 21190.14103 21474.08851   0.0000448
    10.13590 21183.35546 21024.70000   0.0000457
    10.13670 21181.79450 21137.76364   0.0000459
    10.13970 21176.58591 21236.50000   0.0000451
    10.14040 21175.57343 21297.57546   0.0000452
    10.14340 21171.69508 21266.30000   0.0000449
    10.14420 21170.87137 21262.37285   0.0000452
    10.14720 21168.21887 21301.70000   0.0000447
    10.14790 21167.73040 21626.29977   0.0000449
    10.15100 21166.09792 21624.80000   0.0000447
    10.15170 21165.82795 21291.07498   0.0000457
    10.15470 21165.20816 21155.90000   0.0000455
    10.15550 21165.13130 21598.29770   0.0000453
    10.15850 21165.39859 21413.40000   0.0000448
    10.15920 21165.53977 21367.58064   0.0000454
    10.16220 21166.59143 21441.90000   0.0000445
    10.16300 21166.98181 21435.98570   0.0000453
    10.16600 21168.81066 21080.60000   0.0000456
    10.16670 21169.34633 21075.95906   0.0000456
    10.16980 21172.02784 21350.40000   0.0000451
    10.17050 21172.74260 21217.06950   0.0000454
    10.17350 21176.11184 21084.90000   0.0000453
    10.17430 21177.12867 21295.87533   0.0000457
    10.17730 21181.31787 21348.70000   0.0000450
    10.17800 21182.37413 21585.99679   0.0000444
    10.18110 21187.59405 21084.10000   0.0000455
    10.18180 21188.85277 21169.46598   0.0000458
    10.18480 21194.81116 21357.30000   0.0000447
    10.18560 21196.50685 21156.66503   0.0000457
    10.18860 21203.47375 21339.30000   0.0000453
    10.18930 21205.21693 21297.97549   0.0000455
    10.19230 21213.27330 21328.00000   0.0000456
    10.19310 21215.61274 21527.79249   0.0000450
    10.19610 21224.95907 21390.60000   0.0000446
    10.19680 21227.36343 21425.58493   0.0000449
    10.19990 21238.59321 21374.10000   0.0000447
    10.20060 21241.39797 21224.57006   0.0000455
    10.20360 21254.12957 21366.40000   0.0000447
    10.20440 21257.82160 21502.89065   0.0000445
    10.20740 21272.85599 21150.60000   0.0000453
    10.20810 21276.58859 21300.67569   0.0000454
    10.21110 21294.44424 21165.20000   0.0000456
    10.21190 21299.49626 21073.75890   0.0000459
    10.21490 21320.93333 21046.30000   0.0000454
    10.21560 21326.30696 21614.89893   0.0000446
    10.21870 21353.05080 21361.80000   0.0000448
    10.21940 21359.68538 21445.68641   0.0000447
    10.22240 21391.36356 21363.30000   0.0000455
    10.22320 21400.89862 21328.67776   0.0000452
    10.22620 21440.48246 21340.20000   0.0000453
    10.22690 21451.23422 21463.58774   0.0000447
    10.22990 21501.76931 21352.10000   0.0000452
    10.23070 21518.06667 21469.38817   0.0000448
    10.23370 21587.58566 21142.40000   0.0000453
    10.23450 21610.86085 21742.40836   0.0000441
    10.23750 21721.37495 21895.30000   0.0000442
    10.23820 21754.52927 21997.62724   0.0000437
    10.24120 21972.94382 21872.10000   0.0000440
    10.24200 22046.22656 22121.93644   0.0000435
    10.24500 22563.95861 22317.90000   0.0000434
    10.24570 22724.43792 22328.05169   0.0000433
    10.24870 23891.62168 22997.80000   0.0000413
    10.24950 24326.29221 23504.83874   0.0000412
    10.25250 26705.70467 25407.60000   0.0000382
    10.25330 27564.69657 26205.03848   0.0000366
    10.25630 31570.44878 30636.10000   0.0000307
    10.25700 32726.78328 33100.54857   0.0000288
    10.26000 38033.66334 42585.70000   0.0000221
    10.26080 39501.86921 46384.63124   0.0000201
    10.26380 44606.17344 52954.00000   0.0000173
    10.26450 45490.69518 54002.39475   0.0000170
    10.26750 47787.62875 53930.30000   0.0000170
    10.26830 47869.31916 53615.76615   0.0000171
    10.27130 45720.99947 50182.60000   0.0000182
    10.27210 44773.97732 49455.35839   0.0000187
    10.27510 39697.37722 46328.70000   0.0000200
    10.27580 38413.99006 44731.50895   0.0000207
    10.27880 33076.09356 39342.10000   0.0000238
    10.27960 31756.04167 38204.92616   0.0000247
    10.28260 27698.36134 33633.00000   0.0000280
    10.28340 26840.83747 31251.91182   0.0000305
    10.28640 24414.22525 25500.60000   0.0000374
    10.28710 24035.16796 24504.61269   0.0000395
    10.29010 22810.84799 22994.20000   0.0000414
    10.29090 22628.89966 22885.99296   0.0000420
    10.29390 22108.16735 22503.90000   0.0000423
    10.29460 22040.07621 21923.62177   0.0000441
    10.29760 21820.84748 21840.80000   0.0000437
    10.29840 21781.30356 21780.21116   0.0000444
    10.30140 21675.10730 21646.80000   0.0000445
    10.30220 21652.61749 21390.08230   0.0000452
    10.30520 21588.00211 22068.20000   0.0000433
    10.30590 21574.71725 22073.93289   0.0000438
    10.30890 21528.68787 21542.20000   0.0000446
    10.30970 21517.79832 21647.20132   0.0000446
    10.31270 21483.09273 21692.50000   0.0000443
    10.31340 21475.95631 21774.11071   0.0000441
    10.31640 21448.94731 21394.20000   0.0000449
    10.31720 21442.72320 21183.66703   0.0000455
    10.32020 21421.64506 21640.50000   0.0000453
    10.32100 21416.84108 21738.30806   0.0000444
    10.32400 21400.25523 21460.60000   0.0000450
    10.32470 21396.98592 21536.09310   0.0000446
    10.32770 21383.90380 21885.70000   0.0000439
    10.32850 21380.84319 21615.79900   0.0000446
    10.33150 21370.53781 21612.00000   0.0000445
    10.33220 21368.35643 21801.11271   0.0000444
    10.33520 21360.20621 22018.10000   0.0000432
    10.33600 21358.19341 21477.78879   0.0000451
    10.33900 21339.85139 21582.90000   0.0000444
    10.33980 21338.35486 21578.29622   0.0000449
    10.34280 21333.57433 21629.50000   0.0000447
    10.34350 21332.57917 21648.20140   0.0000446
    10.34650 21328.87988 21375.00000   0.0000453
    10.34730 21328.03462 21757.20946   0.0000443
    10.35030 21325.26892 21506.50000   0.0000447
    10.35110 21324.66355 21625.89974   0.0000443
    10.35400 21322.72913 21484.50000   0.0000448
    10.35480 21322.32241 21259.37263   0.0000451
    10.35780 21320.99316 21236.10000   0.0000453
    10.35860 21320.73289 21377.08134   0.0000449
    10.36160 21319.97762 21402.70000   0.0000449
    10.36230 21319.85627 21429.88525   0.0000452
    10.36530 21319.58047 21490.40000   0.0000443
    10.36610 21319.54906 21512.09133   0.0000447
    10.36910 21319.69065 21351.10000   0.0000454
    10.36990 21319.76186 21713.80625   0.0000450
    10.37280 21320.23538 21712.60000   0.0000440
    10.37360 21320.40047 21618.09917   0.0000447
    10.37660 21321.18494 21455.20000   0.0000446
    10.37740 21321.43094 21366.08053   0.0000450
    10.38040 21322.47916 21989.20000   0.0000429
    10.38110 21322.75574 21620.19932   0.0000449
    10.38410 21324.02768 21435.60000   0.0000450
    10.38490 21324.40480 21873.81808   0.0000441
    10.38790 21325.88471 21453.70000   0.0000449
    10.38870 21326.31198 21711.00604   0.0000438
    10.39160 21327.92125 21982.90000   0.0000433
    10.39240 21328.38739 21434.58559   0.0000451
    10.39540 21330.21544 21643.70000   0.0000445
    10.39620 21330.71935 21488.48958   0.0000452
    10.39920 21332.69373 21408.20000   0.0000445
    10.40000 21333.23168 21401.68316   0.0000450
    10.40290 21335.26474 21546.40000   0.0000445
    10.40370 21335.83723 21724.30702   0.0000444
    10.40670 21338.05053 21357.30000   0.0000447
    10.40750 21338.65383 21664.70262   0.0000453
    10.41040 21340.88994 21733.30000   0.0000442
    10.41120 21341.52078 21610.69862   0.0000445
    10.41420 21343.92442 21430.20000   0.0000447
    10.41500 21344.57996 21779.31109   0.0000440
    10.41800 21347.06699 21787.00000   0.0000440
    10.41880 21347.74472 21587.19688   0.0000447
    10.42170 21350.22370 21305.50000   0.0000452
    10.42250 21350.91790 21633.10028   0.0000445
    10.42550 21353.55241 21839.70000   0.0000435
    10.42630 21354.26293 21492.38987   0.0000447
    10.42930 21356.96177 21710.00000   0.0000438
    10.43000 21357.59576 21724.30702   0.0000447
    10.43300 21360.35216 21701.40000   0.0000439
    10.43380 21361.09237 21792.51207   0.0000438
    10.43680 21363.90056 21794.10000   0.0000442
    10.43760 21364.65504 21561.89501   0.0000444
    10.44050 21367.41479 21533.30000   0.0000446
    10.44130 21368.18229 21775.91084   0.0000440
    10.44430 21371.08017 21626.80000   0.0000443
    10.44510 21371.85958 21469.78820   0.0000446
    10.44810 21374.79782 21784.00000   0.0000440
    10.44880 21375.48934 21623.59958   0.0000448
    10.45180 21378.46476 21508.80000   0.0000446
    10.45260 21379.26390 21644.90115   0.0000442
    10.45560 21405.46880 21596.70000   0.0000445
    10.45640 21406.40199 21809.41332   0.0000436
    10.45930 21409.80951 21766.40000   0.0000439
    10.46010 21410.75511 21628.19992   0.0000441
    10.46310 21414.32871 21590.30000   0.0000445
    10.46390 21415.28752 21773.01063   0.0000441
    10.46690 21418.90853 21851.10000   0.0000445
    10.46770 21419.88073 21421.58463   0.0000448
    10.47060 21423.42563 21832.10000   0.0000439
    10.47140 21424.41001 21537.89324   0.0000443
    10.47440 21428.12282 21785.50000   0.0000439
    10.47520 21429.11933 21610.89864   0.0000444
    10.47810 21432.75225 21929.30000   0.0000435
    10.47890 21433.76026 21660.00227   0.0000443
    10.48190 21437.56434 21611.10000   0.0000443
    10.48270 21438.58449 21313.57664   0.0000449
    10.48570 21442.43464 21728.60000   0.0000441
    10.48650 21443.46699 21491.18978   0.0000451
    10.48940 21447.23263 21397.40000   0.0000446
    10.49020 21448.27709 21562.49505   0.0000446
    10.49320 21452.21820 21690.00000   0.0000442
    10.49400 21453.27534 21597.49764   0.0000443
    10.49690 21457.12950 21502.10000   0.0000445
    10.49770 21458.20011 21808.31324   0.0000437
    10.50070 21462.23447 21888.10000   0.0000439
    10.50150 21463.31794 21831.91498   0.0000443
    10.50450 21467.40193 21742.90000   0.0000442
    10.50530 21468.49815 21856.91683   0.0000438
    10.50820 21472.49479 21665.20000   0.0000442
    10.50900 21473.60332 21631.00012   0.0000441
    10.51200 21477.79007 21416.50000   0.0000443
    10.51280 21478.91222 21427.58507   0.0000447
    10.51570 21483.01172 22009.20000   0.0000435
    10.51650 21484.14864 21713.60623   0.0000441
    10.51950 21488.44395 21475.40000   0.0000447
    10.52030 21489.59657 21246.27166   0.0000452
    10.52330 21493.94966 21685.30000   0.0000451
    10.52410 21495.11876 21663.80255   0.0000442
    10.52700 21499.38384 21849.70000   0.0000437
    10.52780 21500.57047 21684.30407   0.0000448
    10.53080 21505.04501 21719.70000   0.0000442
    10.53160 21506.24978 21980.62599   0.0000435
    10.53450 21510.64054 21499.30000   0.0000444
    10.53540 21512.01471 21978.72585   0.0000436
    10.53830 21516.47507 21986.40000   0.0000434
    10.53910 21517.71430 21721.70683   0.0000443
    10.54210 21514.93421 21588.20000   0.0000442
    10.54290 21516.23566 21887.61911   0.0000435
    10.54580 21521.00110 21639.20000   0.0000442
    10.54660 21522.32283 21709.60594   0.0000441
    10.54960 21527.32885 21709.40000   0.0000442
    10.55040 21528.67332 21655.30192   0.0000447
    10.55330 21533.59122 22035.20000   0.0000432
    10.55420 21535.13141 21710.90603   0.0000438
    10.55710 21540.13535 21563.60000   0.0000444
    10.55790 21541.53106 21570.79567   0.0000447
    10.56090 21546.80215 21710.90000   0.0000448
    10.56170 21548.22674 21871.41791   0.0000440
    10.56460 21553.42441 21534.00000   0.0000444
    10.56540 21554.87550 21403.88332   0.0000450
    10.56840 21560.36782 21783.70000   0.0000438
    10.56920 21561.84829 21789.51185   0.0000443
    10.57210 21567.27876 21901.80000   0.0000435
    10.57300 21568.97940 21740.80825   0.0000439
    10.57590 21574.54290 21830.50000   0.0000441
    10.57670 21576.09024 21792.31205   0.0000442
    10.57970 21581.99110 21694.00000   0.0000444
    10.58050 21583.58118 22024.72925   0.0000445
    10.58340 21589.43536 22012.90000   0.0000437
    10.58420 21591.07239 21817.91395   0.0000440
    10.58720 21597.29713 21678.40000   0.0000443
    10.58800 21598.98576 21801.41273   0.0000437
    10.59090 21605.18014 22072.70000   0.0000433
    10.59180 21607.14381 21574.79597   0.0000448
    10.59470 21613.54184 21846.20000   0.0000437
    10.59550 21615.34437 21822.41428   0.0000444
    10.59850 21622.19523 21783.90000   0.0000442
    10.59930 21624.05775 21667.20280   0.0000444
    10.60220 21630.92844 21884.20000   0.0000437
    10.60310 21633.09596 21664.70262   0.0000449
    10.60600 21640.24358 21719.20000   0.0000442
    10.60680 21642.24035 21864.31738   0.0000442
    10.60970 21649.68726 21831.60000   0.0000437
    10.61060 21652.03597 21589.39705   0.0000447
    10.61350 21659.81178 22076.40000   0.0000433
    10.61430 21662.00136 21899.51999   0.0000439
    10.61730 21670.41653 21878.60000   0.0000437
    10.61810 21672.72045 21857.11685   0.0000438
    10.62100 21681.25349 21925.30000   0.0000434
    10.62190 21683.99029 21638.90071   0.0000446
    10.62480 21692.98092 21755.40000   0.0000437
    10.62560 21695.55532 21586.09680   0.0000445
    10.62850 21772.64312 22016.10000   0.0000434
    10.62940 21776.13743 21827.71467   0.0000439
    10.63230 21787.70123 21712.10000   0.0000443
    10.63310 21790.97735 21989.32663   0.0000433
    10.63610 21803.70264 22121.10000   0.0000432
    10.63690 21807.17296 21879.01847   0.0000434
    10.63980 21820.30632 21883.80000   0.0000441
    10.64070 21824.47987 21806.91313   0.0000443
    10.64360 21838.54703 21810.30000   0.0000438
    10.64440 21842.54225 21857.31686   0.0000440
    10.64730 21857.62007 21705.10000   0.0000443
    10.64820 21862.48631 21837.51540   0.0000439
    10.65110 21878.75828 21781.20000   0.0000440
    10.65190 21883.46641 21939.22292   0.0000435
    10.65490 21901.69813 21911.80000   0.0000449
    10.65570 21906.85201 21826.21456   0.0000440
    10.65860 21926.09047 21756.00000   0.0000442
    10.65950 21932.39915 22001.72755   0.0000438
    10.66240 21953.55796 21862.40000   0.0000438
    10.66320 21959.67996 21849.91632   0.0000437
    10.66610 21983.05536 21655.90000   0.0000445
    10.66700 21990.61365 21938.82289   0.0000437
    10.66990 22016.66009 21906.20000   0.0000443
    10.67080 22025.04653 21633.90034   0.0000443
    10.67370 22054.26186 21864.60000   0.0000440
    10.67450 22062.68338 21884.11885   0.0000436
    10.67740 22095.45555 21555.00000   0.0000447
    10.67830 22106.25997 21752.10908   0.0000444
    10.68120 22143.46465 21980.20000   0.0000438
    10.68200 22154.52351 21561.99502   0.0000451
    10.68490 22196.89912 21964.30000   0.0000428
    10.68580 22211.37776 22037.63020   0.0000432
    10.68870 22260.53841 22090.50000   0.0000420
    10.68960 22277.37946 22152.23868   0.0000431
    10.69250 22335.15612 22604.70000   0.0000403
    10.69330 22352.57954 21628.89997   0.0000441
    10.69620 22421.11280 23141.30000   0.0000385
    10.69710 22444.10582 21929.62221   0.0000436
    10.70000 22526.77930 22979.80000   0.0000392
    10.70080 22550.99081 21510.49121   0.0000448
    10.70370 22651.87545 23184.20000   0.0000375
    10.70460 22685.74459 22123.53656   0.0000432
    10.70750 22811.57295 23621.00000   0.0000366
    10.70840 22855.10349 22297.24941   0.0000429
    10.71130 23019.61344 24045.90000   0.0000358
    10.71210 23073.28462 22510.96522   0.0000431
    10.71500 23307.91814 24680.00000   0.0000345
    10.71590 23407.12885 22971.19926   0.0000420
    10.71880 23813.94632 25043.30000   0.0000342
    10.71960 23994.55928 23731.85553   0.0000405
    10.72250 24865.08268 26042.00000   0.0000326
    10.72340 25294.16924 25417.08019   0.0000375
    10.72630 27336.98068 28612.30000   0.0000297
    10.72720 28266.74348 27982.46996   0.0000343
    10.73010 32792.52928 33151.80000   0.0000256
    10.73090 34362.65148 33668.09055   0.0000281
    10.73380 43000.13298 44214.60000   0.0000192
    10.73470 46229.42847 47001.97690   0.0000199
    10.73760 60036.81971 61529.50000   0.0000135
    10.73840 64425.17511 65085.21459   0.0000138
    10.74130 82192.64166 83919.60000   0.0000097
    10.74220 88026.38122 88292.73133   0.0000101
    10.74510 105943.07956 106727.00000   0.0000075
    10.74600 110651.39365 110609.18216   0.0000076
    10.74880 121965.38492 120452.00000   0.0000067
    10.74970 123179.90165 119983.87564   0.0000071
    10.75260 122407.81932 116756.00000   0.0000070
    10.75350 119774.94666 111784.26908   0.0000076
    10.75640 106897.56907 101368.00000   0.0000084
    10.75720 102364.94300 95851.99051   0.0000090
    10.76010 84042.58196 83171.10000   0.0000107
    10.76100 78264.64419 78420.10101   0.0000112
    10.76390 61096.03611 69591.80000   0.0000129
    10.76480 56166.50606 65303.93076   0.0000138
    10.76760 44118.59888 52426.60000   0.0000176
    10.76850 40896.80493 46326.02690   0.0000200
    10.77140 33290.98105 36891.20000   0.0000255
    10.77230 31586.56616 33868.90540   0.0000278
    10.77520 27686.24038 28714.00000   0.0000331
    10.77610 26924.59363 27069.60244   0.0000352
    10.77890 25195.48760 25606.70000   0.0000374
    10.77980 24886.10065 24798.53444   0.0000383
    10.78270 24120.13380 23739.30000   0.0000404
    10.78360 23979.46948 23634.04830   0.0000402
    10.78640 23643.32178 23291.20000   0.0000409
    10.78730 23565.54078 23071.50668   0.0000413
    10.79020 23375.43130 22611.80000   0.0000423
    10.79110 23327.48798 22421.65861   0.0000429
    10.79400 23205.30756 22500.60000   0.0000422
    10.79490 23172.25187 22536.16708   0.0000424
    10.79770 23090.11064 22273.40000   0.0000430
    10.79860 23066.91212 21957.42427   0.0000437
    10.80150 23006.73158 22427.60000   0.0000424
    10.80240 22990.98462 22187.54129   0.0000433
    10.80520 22951.55493 22068.50000   0.0000431
    10.80610 22941.69134 21663.00249   0.0000444
    10.80900 22916.81309 21996.90000   0.0000431
    10.80990 22911.84620 22002.12758   0.0000445
    10.81280 22901.02778 21933.00000   0.0000437
    10.81370 22900.29057 21879.81853   0.0000441
    10.81650 22902.08962 22232.70000   0.0000433
    10.81740 22904.87911 21953.92401   0.0000437
    10.82030 22918.75910 22048.30000   0.0000431
    10.82120 22925.00809 21695.10487   0.0000443
    10.82400 22949.84632 22357.10000   0.0000433
    10.82490 22959.36177 21978.02579   0.0000433
    10.82780 22997.30019 21895.40000   0.0000436
    10.82870 23010.52486 21804.81298   0.0000440
    10.83160 23061.62638 22220.20000   0.0000429
    10.83250 23079.00949 21955.92416   0.0000440
    10.83530 23142.19254 21966.90000   0.0000433
    10.83620 23164.55879 21950.32374   0.0000441
    10.83910 23246.08047 22177.80000   0.0000431
    10.84000 23274.31740 21945.52339   0.0000438
    10.84280 23371.30245 22068.70000   0.0000429
    10.84370 23406.65825 22194.84183   0.0000433
    10.84660 23530.10083 22229.80000   0.0000427
    10.84750 23574.30129 22088.63398   0.0000435
    10.85040 23727.67343 22272.80000   0.0000425
    10.85130 23782.09622 21907.32056   0.0000438
    10.85410 23966.95493 22406.90000   0.0000421
    10.85500 24033.28824 22346.15303   0.0000425
    10.85790 24274.39981 22279.70000   0.0000423
    10.85880 24356.97841 22084.33366   0.0000439
    10.86160 24653.97520 22765.10000   0.0000424
    10.86250 24757.61497 22617.77312   0.0000422
    10.86540 25158.25309 22694.20000   0.0000426
    10.86630 25296.90313 22520.66593   0.0000424
    10.86910 25820.97980 23133.00000   0.0000418
    10.87010 26043.44312 23289.02277   0.0000405
    10.87290 26841.06466 23656.10000   0.0000410
    10.87380 27186.02680 24007.57593   0.0000400
    10.87670 28692.95456 24999.50000   0.0000385
    10.87760 29448.05883 25300.57157   0.0000379
    10.88040 32667.53416 27624.30000   0.0000349
    10.88130 34401.97200 28637.71843   0.0000329
    10.88420 42263.82275 32574.00000   0.0000294
    10.88510 45993.47742 35348.81488   0.0000267
    10.88790 62186.91002 44536.90000   0.0000212
    10.88890 69851.26447 51412.90320   0.0000177
    10.89170 98758.77080 73759.60000   0.0000122
    10.89260 109478.75278 90175.97064   0.0000097
    10.89550 151637.13677 123356.00000   0.0000069
    10.89640 165584.68323 145750.78171   0.0000056
    10.89920 207780.39086 170743.00000   0.0000047
    10.90010 220001.16705 191044.13222   0.0000040
    10.90300 246781.59375 186108.00000   0.0000042
    10.90390 249852.62775 196273.51905   0.0000039
    10.90670 244120.20432 176919.00000   0.0000045
    10.90770 234668.56356 175602.98998   0.0000045
    10.91050 200249.69563 154576.00000   0.0000052
    10.91140 186438.63059 146641.84762   0.0000056
    10.91430 141492.40065 124143.00000   0.0000068
    10.91520 128430.08907 110060.14154   0.0000077
    10.91800 92189.61094 79653.30000   0.0000113
    10.91900 81433.12149 67299.37838   0.0000133
    10.92180 58375.72301 49148.20000   0.0000189
    10.92270 52456.51955 43337.90586   0.0000213
    10.92550 40480.91938 34708.10000   0.0000275
    10.92650 37270.32072 31875.95798   0.0000298
    10.92930 31934.22282 28571.70000   0.0000336
    10.93020 30750.03002 27184.91096   0.0000350
    10.93300 28344.85951 25442.90000   0.0000377
    10.93400 27792.22691 24790.63385   0.0000385
    10.93680 26643.43720 24256.50000   0.0000396
    10.93780 26359.16256 23833.46305   0.0000401
    10.94060 25688.03864 23267.80000   0.0000414
    10.94150 25523.03880 22939.09689   0.0000418
    10.94430 25058.55238 22910.10000   0.0000420
    10.94530 24919.11634 22786.28558   0.0000421
    10.94810 24571.29601 22664.80000   0.0000425
    10.94900 24472.57953 22401.45712   0.0000426
    10.95180 24200.92512 22692.70000   0.0000424
    10.95280 24112.91077 22422.15865   0.0000428
    10.95560 23897.35603 22414.40000   0.0000431
    10.95660 23826.09116 22408.05760   0.0000434
    10.95940 23652.37767 22453.50000   0.0000432
    10.96030 23600.67179 22590.87113   0.0000424
    10.96310 23456.78216 22050.60000   0.0000440
    10.96410 23409.97861 22473.16242   0.0000425
    10.96690 23290.35665 22422.80000   0.0000430
    10.96780 23255.63329 22190.74153   0.0000430
    10.97060 23154.60774 22053.50000   0.0000439
    10.97160 23122.46905 22135.13742   0.0000432
    10.97440 23037.42594 22261.80000   0.0000434
    10.97540 23009.99331 22357.55387   0.0000428
    10.97820 22937.87843 22251.80000   0.0000434
    10.97910 22916.54443 22075.13298   0.0000432
    10.98190 22854.76883 21993.30000   0.0000440
    10.98290 22834.15104 22235.24482   0.0000431
    10.98570 22781.04379 22184.70000   0.0000434
    10.98660 22764.78510 21918.72141   0.0000437
    10.98940 22718.73954 22289.80000   0.0000434
    10.99040 22703.13489 22357.25385   0.0000430
    10.99320 22662.92342 22042.70000   0.0000439
    10.99420 22649.40108 22007.62798   0.0000436
    10.99690 22615.28282 22306.30000   0.0000434
    10.99790 22603.50756 22139.53774   0.0000432
    11.00070 22572.25920 22145.20000   0.0000439
    11.00170 22561.95919 22132.13719   0.0000428
    11.00450 22534.37643 22516.50000   0.0000442
    11.00540 22526.19270 22550.26812   0.0000424
    11.00820 22501.77618 22137.30000   0.0000438
    11.00920 22493.61360 22190.14148   0.0000432
    11.01200 22471.98374 22192.80000   0.0000436
    11.01300 22464.68361 22018.62880   0.0000444
    11.01570 22446.13225 22203.40000   0.0000443
    11.01670 22439.55157 22079.33329   0.0000433
    11.01950 22422.40456 22015.70000   0.0000443
    11.02050 22416.52134 22105.43522   0.0000434
    11.02330 22401.19525 21739.50000   0.0000445
    11.02420 22396.48659 22154.03881   0.0000430
    11.02700 22382.66860 22015.50000   0.0000442
    11.02800 22378.00725 22706.97972   0.0000420
    11.03080 22365.58416 22043.90000   0.0000441
    11.03180 22361.42434 21945.92342   0.0000435
    11.03450 22350.62976 22176.20000   0.0000439
    11.03550 22346.89644 22078.73324   0.0000433
    11.03830 22336.83488 22358.70000   0.0000434
    11.03930 22333.45717 22062.13201   0.0000435
    11.04210 22324.41945 22473.80000   0.0000429
    11.04300 22321.65962 22089.73406   0.0000431
    11.04580 22313.52121 22187.60000   0.0000436
    11.04680 22310.73775 22211.94310   0.0000431
    11.04960 22280.77054 22214.60000   0.0000434
    11.05060 22278.40230 22340.05257   0.0000435
    11.05330 22272.44860 22237.40000   0.0000434
    11.05430 22270.33465 22172.34017   0.0000431
    11.05710 22264.77607 22249.50000   0.0000430
    11.05810 22262.89377 22122.63649   0.0000431
    11.06080 22258.07196 22598.50000   0.0000435
    11.06180 22256.39824 22496.56415   0.0000423
    11.06460 22251.90716 22335.00000   0.0000431
    11.06560 22250.42112 22524.66623   0.0000427
    11.06840 22246.41692 22433.40000   0.0000430
    11.06940 22245.08617 22831.58893   0.0000421
    11.07210 22241.65063 22500.30000   0.0000427
    11.07310 22240.45186 22396.85678   0.0000429
    11.07590 22237.29007 22485.70000   0.0000429
    11.07690 22236.22009 22283.54839   0.0000430
    11.07960 22233.52338 22657.60000   0.0000426
    11.08060 22232.56576 22757.78348   0.0000419
    11.08340 22230.10440 22081.20000   0.0000433
    11.08440 22229.26640 22519.06582   0.0000423
    11.08720 22227.10394 22225.30000   0.0000433
    11.08820 22226.37684 22274.94776   0.0000432
    11.09090 22224.54997 22457.40000   0.0000428
    11.09190 22223.92442 22364.25436   0.0000427
    11.09470 22222.27690 22164.70000   0.0000434
    11.09570 22221.74387 22604.17211   0.0000424
    11.09840 22220.38125 22400.90000   0.0000428
    11.09940 22219.92550 22358.35393   0.0000426
    11.10220 22218.73258 22345.70000   0.0000431
    11.10320 22218.34710 22417.35829   0.0000426
    11.10590 22217.39321 22495.30000   0.0000429
    11.10700 22217.03924 22415.75817   0.0000427
    11.10970 22216.26764 22717.00000   0.0000424
    11.11070 22216.00460 22331.25192   0.0000426
    11.11350 22215.37780 22385.50000   0.0000429
    11.11450 22215.17374 22244.54551   0.0000428
    11.11720 22214.72065 22477.00000   0.0000431
    11.11820 22214.57530 22519.76587   0.0000424
    11.12100 22214.24581 21948.70000   0.0000440
    11.12200 22214.15446 22098.13468   0.0000435
    11.12470 22213.96290 22348.20000   0.0000432
    11.12580 22213.91721 22214.84331   0.0000430
    11.12850 22213.84712 22143.90000   0.0000436
    11.12950 22213.84960 22527.96647   0.0000428
    11.13230 22213.89613 22698.10000   0.0000422
    11.13330 22213.93645 22403.55727   0.0000426
    11.13600 22214.08864 22070.70000   0.0000438
    11.13700 22214.16213 22368.35467   0.0000429
    11.13980 22214.42313 22380.70000   0.0000429
    11.14080 22214.52977 22326.55158   0.0000429
    11.14350 22214.87329 22205.80000   0.0000434
    11.14460 22215.02516 22461.56156   0.0000438
    11.14730 22215.45506 22545.80000   0.0000429
    11.14830 22215.62545 22411.95789   0.0000429
    11.15100 22216.12952 22232.80000   0.0000432
    11.15210 22216.35050 22286.04858   0.0000429
    11.15480 22216.92644 22299.10000   0.0000432
    11.15580 22217.15571 22379.15547   0.0000430
    11.15860 22217.82148 22076.30000   0.0000445
    11.15960 22218.07656 21982.62613   0.0000442
    11.16230 22218.78378 22138.40000   0.0000441
    11.16340 22219.08699 22151.93866   0.0000434
    11.16610 22219.85564 22143.30000   0.0000435
    11.16710 22220.15079 22005.02779   0.0000438
    11.16980 22220.97576 22608.90000   0.0000428
    11.17090 22221.32051 22365.15443   0.0000430
    11.17360 22222.19839 22198.30000   0.0000433
    11.17460 22222.52882 22318.65099   0.0000421
    11.17730 22223.45506 22684.40000   0.0000421
    11.17840 22223.83910 22899.39395   0.0000404
    11.18110 22224.80942 22129.90000   0.0000434
    11.18220 22225.21280 22663.67651   0.0000402
    11.18490 22160.67955 22267.90000   0.0000433
    11.18590 22161.52651 22924.59581   0.0000388
    11.18860 22163.80584 22456.00000   0.0000435
    11.18970 22164.73276 23304.32390   0.0000387
    11.19240 22167.00080 22263.80000   0.0000442
    11.19340 22167.83896 23770.25837   0.0000366
    11.19610 22170.09628 22340.00000   0.0000432
    11.19720 22171.01326 23505.43878   0.0000368
    11.19990 22173.25932 22370.70000   0.0000432
    11.20100 22174.17130 23705.85361   0.0000364
    11.20370 22176.40570 22198.60000   0.0000437
    11.20470 22177.23052 23815.06169   0.0000358
    11.20740 22179.45324 22465.30000   0.0000429
    11.20850 22180.35618 24116.98402   0.0000356
    11.21120 22182.56693 22058.80000   0.0000438
    11.21220 22183.38375 23652.84969   0.0000360
    11.21490 22185.58267 22570.10000   0.0000425
    11.21600 22186.47665 24116.48398   0.0000355
    11.21870 22188.66345 22143.10000   0.0000437
    11.21980 22189.55269 23672.25112   0.0000364
    11.22240 22191.64703 22434.60000   0.0000429
    11.22350 22192.53107 23360.42805   0.0000375
    11.22620 22194.69450 22360.90000   0.0000430
    11.22730 22195.57332 23119.31022   0.0000380
    11.23000 22197.72494 22363.00000   0.0000433
    11.23100 22198.51908 23216.51741   0.0000383
    11.23370 22200.65896 22215.20000   0.0000433
    11.23480 22201.52757 23039.50431   0.0000391
    11.23750 22203.65497 22430.00000   0.0000428
    11.23850 22204.44034 23096.90856   0.0000398
    11.24120 22206.55542 22118.90000   0.0000435
    11.24230 22207.41468 22553.46836   0.0000413
    11.24500 22209.51713 22037.30000   0.0000437
    11.24610 22210.37155 22737.68199   0.0000419
    11.24870 22212.38406 22348.60000   0.0000432
    11.24980 22213.23378 21988.62658   0.0000441
    11.25250 22215.31109 22346.50000   0.0000430
    11.25360 22216.15537 22429.65920   0.0000428
    11.25630 22218.22037 22262.80000   0.0000435
    11.25730 22218.98293 22233.84472   0.0000434
    11.26000 22221.03607 22058.20000   0.0000440
    11.26110 22221.86937 22432.05938   0.0000429
    11.26380 22223.90998 22320.90000   0.0000433
    11.26490 22224.73785 22107.93540   0.0000434
    11.26750 22226.69039 22577.80000   0.0000426
    11.26860 22227.51351 22476.16264   0.0000428
    11.27130 22229.52818 22344.80000   0.0000431
    11.27240 22230.34626 22417.85833   0.0000428
    11.27510 22232.34772 22459.80000   0.0000428
    11.27610 22233.08701 22376.65528   0.0000427
    11.27880 22235.07545 22578.80000   0.0000423
    11.27990 22235.88363 22279.74811   0.0000430
    11.28260 22237.85873 22539.70000   0.0000427
    11.28370 22238.66142 22607.27234   0.0000420
    11.28630 22240.55102 22368.20000   0.0000428
    11.28740 22241.34800 22197.14200   0.0000431
    11.29010 22243.29765 22217.90000   0.0000433
    11.29120 22244.08888 22590.17108   0.0000420
    11.29380 22245.95404 22219.20000   0.0000434
    11.29490 22246.73959 22093.53434   0.0000431
    11.29760 22248.66306 22395.10000   0.0000430
    11.29870 22249.44337 22431.75936   0.0000422
    11.30140 22251.35314 22253.00000   0.0000431
    11.30250 22252.12819 22454.36103   0.0000426
    11.30510 22253.95409 22120.40000   0.0000438
    11.30620 22254.72413 22478.96285   0.0000428
    11.30890 22256.60653 22171.60000   0.0000434
    11.31000 22257.37126 22378.05539   0.0000424
    11.31260 22259.17072 22444.80000   0.0000432
    11.31370 22259.93000 22361.75418   0.0000433
    11.31640 22261.78514 22306.30000   0.0000433
    11.31750 22262.53847 22410.15776   0.0000426
    11.32010 22264.31220 22330.80000   0.0000432
    11.32130 22265.12748 22427.95908   0.0000425
    11.32390 22266.88821 22075.00000   0.0000437
    11.32500 22267.62953 22436.35970   0.0000423
    11.32770 22269.44420 22361.20000   0.0000436
    11.32880 22270.17988 22682.77793   0.0000421
    11.33140 22271.91369 22314.50000   0.0000435
    11.33250 22272.64417 22615.77297   0.0000418
    11.33520 22274.43049 22388.40000   0.0000432
    11.33630 22275.15547 22532.16679   0.0000421
    11.33890 22276.86190 22133.10000   0.0000437
    11.34010 22277.64681 22410.25777   0.0000423
    11.34270 22279.33931 22323.40000   0.0000431
    11.34380 22280.05339 22129.63701   0.0000427
    11.34640 22281.73227 22007.30000   0.0000441
    11.34760 22282.50450 22431.25932   0.0000420
    11.35020 22284.16992 22248.20000   0.0000436
    11.35130 22284.87157 22636.37449   0.0000426
    11.35400 22286.58727 22073.20000   0.0000439
    11.35510 22287.28266 22289.24881   0.0000434
    11.35770 22288.92115 22545.50000   0.0000428
    11.35880 22289.61066 22598.57170   0.0000428
    11.36150 22291.29753 22187.80000   0.0000438
    11.36260 22291.98135 22471.06227   0.0000432
    11.36520 22293.59152 22657.70000   0.0000426
    11.36640 22294.33141 22749.08283   0.0000425
    11.36900 22295.92717 22734.70000   0.0000430
    11.37010 22296.59981 22176.04044   0.0000438
    11.37270 22298.18139 22695.50000   0.0000428
    11.37390 22298.90890 22422.15865   0.0000433
    11.37650 22300.47593 22590.70000   0.0000426
    11.37760 22301.13657 22604.47213   0.0000430
    11.38030 22302.74949 22611.90000   0.0000424
    11.38140 22303.40366 22577.57014   0.0000429
    11.38400 22304.94308 22277.40000   0.0000433
    11.38520 22305.64964 22384.35585   0.0000433
    11.38780 22307.17484 22784.50000   0.0000424
    11.38890 22307.81611 22729.88141   0.0000424
    11.39150 22309.32679 22492.90000   0.0000433
    11.39270 22310.02015 22491.56378   0.0000428
    11.39530 22311.51596 22637.70000   0.0000429
    11.39640 22312.14569 22475.66261   0.0000432
    11.39900 22313.62686 22561.60000   0.0000431
    11.40020 22314.30742 22570.46962   0.0000426
    11.40280 22315.77358 22176.40000   0.0000443
    11.40400 22316.44756 22541.56748   0.0000427
    11.40660 22317.89865 22407.60000   0.0000424
    11.40770 22318.51028 22512.56533   0.0000431
    11.41030 22319.94696 23070.70000   0.0000400
    11.41150 22320.60689 22776.38485   0.0000424
    11.41410 22322.02902 22702.40000   0.0000417
    11.41520 22322.62722 22447.06049   0.0000433
    11.41780 22324.03524 22522.10000   0.0000430
    11.41900 22324.68057 22743.88245   0.0000426
    11.42160 22326.07326 22589.00000   0.0000425
    11.42270 22326.65869 22357.25385   0.0000431
    11.42530 22328.03628 22538.00000   0.0000425
    11.42650 22328.66841 22729.78140   0.0000424
    11.42910 22330.03053 22446.60000   0.0000443
    11.43030 22330.65586 22608.37242   0.0000427
    11.43290 22332.00245 22781.40000   0.0000425
    11.43400 22332.56967 22516.96566   0.0000428
    11.43660 22333.90096 22386.20000   0.0000432
    11.43780 22334.51282 22488.86358   0.0000429
    11.44040 22335.82857 22551.90000   0.0000426
    11.44150 22336.38251 22750.78296   0.0000422
    11.44410 22337.68383 22388.60000   0.0000428
    11.44530 22338.28054 22457.16124   0.0000430
    11.44790 22339.56675 22520.00000   0.0000425
    11.44910 22340.15583 22848.09016   0.0000425
    11.45160 22341.37762 22531.10000   0.0000426
    11.45280 22341.95984 22541.76750   0.0000431
    11.45540 22343.21479 22704.80000   0.0000424
    11.45660 22343.79001 22987.50047   0.0000419
    11.45920 22345.02897 22560.80000   0.0000426
    11.46030 22345.54999 22583.77060   0.0000428
    11.46290 22346.77321 22655.80000   0.0000427
    11.46410 22347.33468 22544.66771   0.0000429
    11.46670 22348.54178 22206.70000   0.0000434
    11.46790 22349.09617 22455.86114   0.0000430
    11.47040 22350.24152 22744.90000   0.0000422
    11.47160 22350.78832 22666.87675   0.0000427
    11.47420 22351.96411 22637.50000   0.0000425
    11.47540 22352.50308 22241.54529   0.0000433
    11.47790 22353.61900 23202.60000   0.0000428
    11.47910 22354.15008 22542.66756   0.0000429
    11.48170 22355.29478 22417.40000   0.0000430
    11.48290 22355.81844 22702.47938   0.0000426
    11.48550 22356.94669 23020.90000   0.0000419
    11.48660 22357.42018 22731.98157   0.0000425
    11.48920 22358.53225 22644.30000   0.0000424
    11.49040 22359.04177 22567.16937   0.0000430
    11.49300 22360.13727 22715.10000   0.0000425
    11.49420 22360.63950 22499.76439   0.0000442
    11.49670 22361.67709 22705.00000   0.0000420
    11.49790 22362.17236 22474.16249   0.0000432
    11.50050 22363.23486 22785.70000   0.0000423
    11.50170 22363.72232 22630.77408   0.0000427
    11.50420 22364.72860 22503.80000   0.0000425
    11.50540 22365.20796 22629.47398   0.0000434
    11.50800 22366.23877 22715.50000   0.0000423
    11.50920 22366.71002 22603.87209   0.0000431
    11.51170 22367.68559 22415.40000   0.0000429
    11.51300 22368.18777 22470.16220   0.0000430
    11.51550 22369.14707 22682.00000   0.0000427
    11.51670 22369.60320 22361.55416   0.0000435
    11.51930 22370.58410 22466.60000   0.0000430
    11.52050 22371.03275 22745.08254   0.0000427
    11.52300 22371.95968 22877.40000   0.0000422
    11.52420 22372.40118 22644.47509   0.0000429
    11.52680 22373.34821 22353.50000   0.0000430
    11.52800 22373.78218 22529.76661   0.0000431
    11.53050 22374.67649 22516.20000   0.0000432
    11.53180 22375.13830 22478.46281   0.0000429
    11.53430 22376.01617 22203.30000   0.0000434
    11.53550 22376.43413 22295.44927   0.0000434
    11.53800 22377.29682 22729.70000   0.0000421
    11.53930 22377.74056 22765.28403   0.0000423
    11.54180 22378.58717 22343.40000   0.0000436
    11.54300 22378.98852 22482.66312   0.0000429
    11.54560 22379.85183 22661.10000   0.0000431
    11.54680 22380.24552 22752.48308   0.0000421
    11.54930 22381.05893 22447.60000   0.0000429
    11.55050 22381.44528 22504.66475   0.0000437
    11.55310 22382.27386 22714.30000   0.0000425
    11.55430 22382.65250 23064.10613   0.0000417
    11.55680 22383.43247 22345.90000   0.0000432
    11.55810 22383.83434 22361.85419   0.0000431
    11.56060 22384.59734 22552.20000   0.0000430
    11.56180 22384.96069 22694.37878   0.0000423
    11.56430 22385.70713 22343.80000   0.0000435
    11.56560 22386.09149 22478.36281   0.0000430
    11.56810 22386.82159 22543.00000   0.0000428
    11.56930 22387.16779 22924.79583   0.0000421
    11.57180 22387.88210 22531.80000   0.0000429
    11.57310 22388.24795 22483.66320   0.0000425
    11.57560 22388.94505 22403.70000   0.0000433
    11.57690 22389.30230 22625.07366   0.0000425
    11.57940 22389.98213 22652.50000   0.0000427
    11.58060 22390.30406 22733.78170   0.0000423
    11.58310 22562.03691 22561.90000   0.0000427
    11.58440 22563.97797 22503.36465   0.0000427
    11.58690 22567.75776 22799.40000   0.0000434
    11.58810 22569.60706 22960.49847   0.0000417
    11.59060 22573.49936 22522.30000   0.0000428
    11.59190 22575.56160 22790.18587   0.0000423
    11.59440 22579.57754 22628.10000   0.0000427
    11.59560 22581.53875 22535.06700   0.0000428
    11.59810 22585.68459 22714.30000   0.0000422
    11.59940 22587.87452 22849.19024   0.0000422
    11.60190 22592.16156 22776.80000   0.0000423
    11.60320 22594.42304 22575.77001   0.0000425
    11.60570 22598.86020 22705.30000   0.0000425
    11.60690 22601.01527 22803.48685   0.0000424
    11.60940 22605.60895 22822.30000   0.0000419
    11.61070 22608.03177 22707.97979   0.0000425
    11.61320 22612.78996 22644.10000   0.0000425
    11.61440 22615.11515 22537.16715   0.0000429
    11.61690 22620.03875 22461.30000   0.0000430
    11.61820 22622.66075 22646.07521   0.0000426
    11.62070 22627.77627 22929.90000   0.0000424
    11.62200 22630.50133 22726.08113   0.0000421
    11.62440 22635.61005 22713.90000   0.0000425
    11.62570 22638.43800 22934.59655   0.0000421
    11.62820 22643.97906 22925.80000   0.0000420
    11.62950 22646.92130 22615.97298   0.0000425
    11.63190 22652.46734 22608.70000   0.0000424
    11.63320 22655.52612 22389.25621   0.0000430
    11.63570 22661.55641 23011.10000   0.0000419
    11.63700 22664.74619 23025.80330   0.0000420
    11.63950 22671.05028 22604.30000   0.0000427
    11.64070 22674.12796 22615.17292   0.0000425
    11.64320 22680.70962 22715.20000   0.0000421
    11.64450 22684.20912 22741.08224   0.0000423
    11.64700 22691.09199 22662.00000   0.0000423
    11.64830 22694.76968 22381.75566   0.0000438
    11.65070 22701.69041 22400.80000   0.0000430
    11.65200 22705.54872 22380.25555   0.0000436
    11.65450 22713.11621 22492.70000   0.0000429
    11.65580 22717.16474 22819.78806   0.0000421
    11.65820 22724.80352 23182.30000   0.0000416
    11.65950 22729.04692 22527.66645   0.0000430
    11.66200 22737.42420 22394.50000   0.0000429
    11.66330 22741.88682 22718.18054   0.0000423
    11.66570 22750.36351 22672.50000   0.0000423
    11.66700 22755.05238 23094.70840   0.0000413
    11.66950 22764.37478 22402.60000   0.0000433
    11.67080 22769.32560 22545.96781   0.0000426
    11.67330 22779.17920 22853.70000   0.0000424
    11.67460 22784.43215 22976.09962   0.0000419
    11.67700 22794.41416 22361.00000   0.0000434
    11.67830 22799.99701 22600.37183   0.0000432
    11.68080 22810.99328 22783.90000   0.0000426
    11.68210 22816.92792 22669.37694   0.0000434
    11.68450 22828.13834 22371.80000   0.0000432
    11.68580 22834.41878 22604.47213   0.0000427
    11.68830 22846.83293 22735.00000   0.0000425
    11.68960 22853.50426 22621.57340   0.0000427
    11.69200 22866.19739 22867.60000   0.0000423
    11.69340 22873.83270 22575.57000   0.0000429
    11.69580 22893.01003 22515.00000   0.0000431
    11.69710 22900.57826 22577.47014   0.0000427
    11.69950 22915.09343 22419.80000   0.0000436
    11.70090 22923.79013 22292.94909   0.0000433
    11.70330 22939.33462 22872.10000   0.0000420
    11.70460 22948.00644 22876.39225   0.0000419
    11.70710 22965.31125 22423.60000   0.0000432
    11.70840 22974.65335 22632.57421   0.0000428
    11.71080 22992.43969 22933.70000   0.0000422
    11.71210 23002.50923 22601.27190   0.0000426
    11.71460 23022.44103 22408.30000   0.0000432
    11.71590 23033.26978 22555.76853   0.0000426
    11.71830 23053.90997 22564.90000   0.0000430
    11.71970 23066.45088 22534.46696   0.0000430
    11.72210 23088.77477 22448.20000   0.0000431
    11.72340 23101.32973 22593.67133   0.0000425
    11.72580 23125.48660 22478.10000   0.0000433
    11.72720 23140.10082 22703.77948   0.0000423
    11.72960 23166.34702 22469.90000   0.0000432
    11.73090 23181.02048 22706.97972   0.0000424
    11.73330 23209.55274 23100.00000   0.0000418
    11.73470 23226.82102 22810.28736   0.0000422
    11.73710 23257.88558 22570.10000   0.0000429
    11.73840 23275.48676 22751.88304   0.0000424
    11.74090 23310.71789 22671.90000   0.0000424
    11.74220 23330.09794 22980.69997   0.0000418
    11.74460 23367.18871 22603.30000   0.0000428
    11.74600 23390.03731 22462.46163   0.0000431
    11.74840 23430.88876 22751.30000   0.0000424
    11.74970 23454.19795 22690.87853   0.0000427
    11.75210 23499.23936 22730.30000   0.0000424
    11.75350 23526.86764 22591.27116   0.0000427
    11.75590 23576.80586 22844.30000   0.0000425
    11.75720 23605.11926 22409.65772   0.0000430
    11.75960 23660.55659 22531.80000   0.0000427
    11.76100 23694.38397 22678.37760   0.0000424
    11.76340 23756.30890 22910.40000   0.0000419
    11.76480 23794.10930 22689.97846   0.0000423
    11.76710 23860.42758 22782.50000   0.0000421
    11.76850 23903.13107 22879.09245   0.0000418
    11.77090 23980.47834 22996.00000   0.0000418
    11.77230 24028.96794 23070.80663   0.0000417
    11.77470 24116.42066 22862.70000   0.0000423
    11.77600 24167.43332 23171.41407   0.0000413
    11.77840 24266.67552 22996.30000   0.0000419
    11.77980 24328.87337 22997.40120   0.0000418
    11.78220 24442.44047 22800.70000   0.0000424
    11.78350 24508.28678 22817.08786   0.0000422
    11.78590 24638.64165 23447.30000   0.0000411
    11.78730 24719.94765 23340.42658   0.0000412
    11.78970 24871.02848 23125.50000   0.0000417
    11.79110 24965.10019 23002.90161   0.0000417
    11.79480 25242.98179 22982.20008   0.0000421
    11.79860 25579.49018 22819.48804   0.0000421
    11.80230 25968.00786 23460.63547   0.0000412
    11.80610 26445.08061 23341.42665   0.0000413
    11.80980 27006.85529 23749.15681   0.0000405
    11.81360 27712.97926 23744.05643   0.0000406
    11.81740 28592.02136 24694.12671   0.0000393
    11.82110 29671.27666 25417.38022   0.0000380
    11.82490 31110.93429 27246.41552   0.0000353
    11.82860 33062.95065 29640.69263   0.0000323
    11.83240 36249.39869 34369.74245   0.0000275
    11.83610 42281.25264 41921.60109   0.0000225
    11.83990 56079.37616 57796.67543   0.0000160
    11.84370 86928.97500 88687.76055   0.0000100
    11.84740 145873.87021 154345.41748   0.0000053
    11.85120 245906.47013 311592.04958   0.0000022
    11.85490 375124.01230 532705.40612   0.0000010
    11.85870 504359.64089 684777.65545   0.0000007
    11.86240 565585.71257 601355.48442   0.0000009
    11.86620 523677.71314 486534.99073   0.0000012
    11.87000 404439.29485 413333.57576   0.0000015
    11.87370 272766.89523 301467.30062   0.0000023
    11.87750 163884.54742 174258.89055   0.0000046
    11.88120 96441.77988 91141.64207   0.0000097
    11.88500 60290.71274 56035.14512   0.0000165
    11.88870 44423.44944 40653.00725   0.0000233
    11.89250 37201.99137 33140.45152   0.0000292
    11.89630 33608.05447 29316.16862   0.0000321
    11.90000 31480.25144 28073.67671   0.0000326
    11.90380 29933.41913 26249.14174   0.0000359
    11.90750 28786.55637 24686.22613   0.0000391
    11.91130 27859.49617 24198.19003   0.0000396
    11.91500 27134.43451 23893.56749   0.0000400
    11.91880 26529.42836 23636.34846   0.0000420
    11.92260 26033.12469 23541.34144   0.0000411
    11.92630 25629.71252 23133.51127   0.0000418
    11.93010 25279.84021 22969.49914   0.0000418
    11.93380 24990.79018 23112.60972   0.0000414
    11.93760 24735.31969 23065.10621   0.0000415
    11.94130 24520.26233 23070.20659   0.0000416
    11.94510 24328.16901 23295.52325   0.0000413
    11.94890 24160.30276 23085.80774   0.0000416
    11.95260 24016.85103 23080.50735   0.0000419
    11.95640 23886.33481 22941.29705   0.0000419
    11.96010 23773.26918 23171.71409   0.0000414
    11.96390 23669.41746 22984.80027   0.0000419
    11.96760 23578.63886 23254.92025   0.0000427
    11.97140 23494.62669 22457.26124   0.0000429
    11.97520 23418.74672 22986.50039   0.0000420
    11.97890 23351.65636 22701.37930   0.0000423
    11.98270 23289.07163 22878.19238   0.0000422
    11.98640 23233.45738 22774.68472   0.0000418
    11.99020 23181.09824 23009.40209   0.0000418
    11.99390 23134.27165 22835.58923   0.0000418
    11.99770 23089.97522 23217.91751   0.0000413
    12.00140 23050.15508 22480.46296   0.0000428
    12.00520 23012.32746 23020.00287   0.0000421
    12.00900 22977.29467 22722.78089   0.0000425
    12.01270 22945.63993 23048.40497   0.0000419
    12.01650 22915.40593 22920.29550   0.0000419
    12.02020 22887.96171 22856.99081   0.0000425
    12.02400 22861.62902 23036.60410   0.0000417
    12.02770 22837.64626 23617.44707   0.0000404
    12.03150 22814.57637 23230.61845   0.0000419
    12.03320 22804.72440 23837.50000   0.0000400
    12.03530 22792.96357 23943.17116   0.0000407
    12.03700 22783.72218 24388.60000   0.0000390
    12.03900 22773.20225 23881.76662   0.0000402
    12.04080 22764.02288 24150.80000   0.0000392
    12.04280 22754.14532 23934.87055   0.0000402
    12.04450 22746.01860 24714.70000   0.0000379
    12.04650 22736.72068 23813.76159   0.0000404
    12.04830 22728.61431 23802.50000   0.0000406
    12.05030 22719.87141 23669.55092   0.0000409
    12.05200 22712.66347 23746.90000   0.0000411
    12.05400 22704.42579 23541.54145   0.0000412
    12.05580 22697.23433 23792.40000   0.0000404
    12.05780 22689.48373 23481.73703   0.0000411
    12.05950 22683.08258 24134.90000   0.0000393
    12.06150 22675.77888 23340.72660   0.0000413
    12.06330 22669.40045 23765.30000   0.0000403
    12.06530 22662.53118 23544.84170   0.0000411
    12.06700 22656.85719 23582.00000   0.0000403
    12.06910 22650.07543 23080.40734   0.0000419
    12.07080 22644.74664 23647.20000   0.0000398
    12.07280 22638.67409 23316.02477   0.0000413
    12.07450 22633.68081 23651.90000   0.0000405
    12.07660 22627.69377 23095.30844   0.0000428
    12.07830 22623.01284 23797.70000   0.0000401
    12.08030 22617.67441 23444.53428   0.0000411
    12.08210 22613.03267 23782.20000   0.0000399
    12.08410 22608.04975 22819.08801   0.0000423
    12.08580 22603.95767 23300.50000   0.0000414
    12.08780 22599.31358 23016.60262   0.0000416
    12.08960 22595.28455 23233.10000   0.0000410
    12.09160 22590.98361 22973.99947   0.0000420
    12.09330 22587.46737 22944.70000   0.0000415
    12.09540 22583.30488 23156.91300   0.0000417
    12.09710 22580.07961 23769.30000   0.0000399
    12.09910 22576.45284 22838.18942   0.0000418
    12.10080 22573.51120 22984.70000   0.0000416
    12.10290 22570.06004 22913.99503   0.0000420
    12.10460 22567.42159 22666.20000   0.0000422
    12.10660 22564.48269 22656.47598   0.0000426
    12.10830 22562.13673 23391.20000   0.0000409
    12.11040 22559.42483 22874.79213   0.0000425
    12.11210 22557.38828 22918.50000   0.0000419
    12.11410 22555.17639 22697.57902   0.0000426
    12.11580 22553.45180 23084.80000   0.0000408
    12.11790 22551.53876 22699.67918   0.0000425
    12.11960 22550.15199 22989.30000   0.0000413
    12.12160 22548.73734 22860.49107   0.0000419
    12.12340 22547.66021 22870.50000   0.0000417
    12.12540 22546.68921 23042.90457   0.0000419
    12.12710 22546.06507 22965.60000   0.0000416
    12.12920 22545.53938 23042.40453   0.0000418
    12.13090 22545.33619 23037.00000   0.0000411
    12.13290 22545.35043 22934.29653   0.0000417
    12.13460 22545.59942 23106.80000   0.0000409
    12.13670 22628.72996 22612.17270   0.0000424
    12.13840 22630.48708 23131.80000   0.0000416
    12.14040 22632.88659 22818.28795   0.0000422
    12.14210 22635.22454 23376.70000   0.0000405
    12.14420 22638.52549 22879.79250   0.0000421
    12.14590 22474.40664 23131.30000   0.0000409
    12.14790 22480.71193 22986.40039   0.0000419
    12.14960 22486.38668 23312.10000   0.0000408
    12.15170 22493.90616 23082.90752   0.0000416
    12.15340 22500.38294 23438.90000   0.0000407
    12.15540 22508.51447 23761.55773   0.0000403
    12.15720 22516.35492 24330.10000   0.0000385
    12.15920 22525.64594 23967.17294   0.0000403
    12.16090 22534.10807 24821.30000   0.0000386
    12.16300 22545.26361 25116.35795   0.0000384
    12.16470 22554.97408 25492.00000   0.0000368
    12.16670 22567.18480 24949.24559   0.0000388
    12.16840 22578.31806 25347.40000   0.0000379
    12.17050 22593.10501 25771.10638   0.0000375
    12.17220 22605.97960 25996.10000   0.0000370
    12.17420 22622.29345 25385.97789   0.0000379
    12.17590 22637.18201 25931.60000   0.0000367
    12.17800 22657.15160 25347.77507   0.0000380
    12.17970 22674.54351 25743.50000   0.0000363
    12.18170 22696.79215 24682.12582   0.0000391
    12.18340 22717.25340 24757.20000   0.0000379
    12.18550 22744.74562 24055.67949   0.0000402
    12.18720 22769.20615 24562.40000   0.0000386
    12.18920 22800.38143 23647.64930   0.0000413
    12.19100 22831.18263 23919.60000   0.0000403
    12.19300 22868.61970 23554.84244   0.0000408
    12.19470 22903.62241 23616.50000   0.0000400
    12.19680 22951.10594 23173.01419   0.0000418
    12.19850 22993.64706 23798.80000   0.0000398
    12.20050 23048.85576 23274.72171   0.0000416
    12.20220 23100.72786 23307.80000   0.0000413
    12.20430 23172.22840 23179.61468   0.0000417
    12.20600 23236.53995 23079.10000   0.0000413
    12.20800 23321.29811 22961.89857   0.0000422
    12.20970 23401.28268 23643.60000   0.0000399
    12.21180 23513.59829 23205.71661   0.0000417
    12.21350 23615.03047 23514.50000   0.0000400
    12.21550 23750.75480 23174.51430   0.0000419
    12.21720 23882.42495 23687.40000   0.0000401
    12.21930 24065.21034 23200.21620   0.0000418
    12.22100 24235.14050 23844.50000   0.0000408
    12.22300 24460.28021 23915.36911   0.0000403
    12.22480 24691.21321 24440.20000   0.0000385
    12.22680 24981.18259 23926.26991   0.0000404
    12.22850 25258.46636 24005.90000   0.0000405
    12.23060 25640.56689 24975.94756   0.0000384
    12.23230 25981.25000 25396.80000   0.0000374
    12.23430 26413.95531 25731.40344   0.0000374
    12.23600 26800.17803 26662.00000   0.0000347
    12.23810 27284.98119 27335.22208   0.0000351
    12.23980 27665.56649 27818.90000   0.0000342
    12.24180 28070.93498 27919.56531   0.0000342
    12.24350 28366.93000 28284.30000   0.0000341
    12.24560 28631.24042 28892.63729   0.0000333
    12.24730 28770.97572 29046.40000   0.0000324
    12.24930 28862.60799 28850.13415   0.0000330
    12.25100 28894.23583 28738.40000   0.0000328
    12.25310 28908.92252 29107.65320   0.0000327
    12.25480 28913.78323 29661.20000   0.0000315
    12.25680 28919.80135 28740.62605   0.0000331
    12.25860 28919.50371 28800.20000   0.0000330
    12.26060 28894.18563 28423.50259   0.0000335
    12.26230 28831.81260 28624.50000   0.0000329
    12.26440 28671.02113 27401.82701   0.0000350
    12.26610 28461.78326 28014.40000   0.0000336
    12.26810 28110.66999 27372.92487   0.0000350
    12.26980 27738.45266 27465.30000   0.0000343
    12.27190 27197.92657 26080.42926   0.0000369
    12.27360 26726.92816 26296.00000   0.0000362
    12.27560 26162.07633 25587.09277   0.0000375
    12.27730 25697.82874 25658.20000   0.0000369
    12.27940 25164.05923 24779.73305   0.0000388
    12.28110 24781.59540 24535.30000   0.0000391
    12.28480 24110.04586 24244.70000   0.0000397
    12.28860 23647.08719 23991.70000   0.0000395
    12.29240 23364.78052 23670.30000   0.0000402
    12.29610 23203.89185 23479.20000   0.0000408
    12.29990 23107.51992 23237.80000   0.0000411
    12.30360 23051.12004 23156.30000   0.0000411
    12.30740 23016.32209 23296.40000   0.0000409
    12.31110 22997.52823 23250.70000   0.0000414
    12.31490 22990.55809 22945.50000   0.0000414
    12.31860 22994.61608 22781.00000   0.0000425
    12.32240 23009.21978 23201.00000   0.0000408
    12.32620 23034.38730 23307.20000   0.0000406
    12.32990 23069.35798 22961.20000   0.0000411
    12.33370 23116.74348 22921.90000   0.0000413
    12.33740 23175.10190 23035.90000   0.0000415
    12.34120 23249.21470 22827.10000   0.0000414
    12.34490 23337.18503 23162.00000   0.0000410
    12.34870 23447.09862 22908.60000   0.0000413
    12.35250 23580.28522 22854.90000   0.0000417
    12.35620 23737.22455 23233.80000   0.0000411
    12.36000 23932.78059 23323.60000   0.0000417
    12.36370 24165.15024 23272.70000   0.0000406
    12.36750 24458.82606 23318.00000   0.0000406
    12.37120 24813.65521 23133.80000   0.0000413
    12.37500 25272.58564 23922.90000   0.0000398
    12.37870 25850.03563 23826.70000   0.0000399
    12.38250 26641.03803 24620.90000   0.0000381
    12.38630 27798.67176 25509.20000   0.0000371
    12.39000 29738.51754 27213.10000   0.0000348
    12.39380 33854.12998 29447.90000   0.0000315
    12.39750 42745.76663 34507.20000   0.0000273
    12.40130 62039.29431 44548.30000   0.0000205
    12.40500 96407.02738 66773.00000   0.0000134
    12.40880 150645.77785 117031.00000   0.0000072
    12.41260 214653.92357 193288.00000   0.0000040
    12.41630 263994.27863 272218.00000   0.0000025
    12.42010 273963.93449 312487.00000   0.0000021
    12.42380 237857.99593 296188.00000   0.0000023
    12.42760 176149.79265 225130.00000   0.0000033
    12.43130 117663.85210 147062.00000   0.0000055
    12.43510 73866.79285 85059.70000   0.0000103
    12.43880 49077.99204 51308.60000   0.0000177
    12.44260 36516.41993 37333.90000   0.0000249
    12.44640 30869.16258 30895.40000   0.0000303
    12.45010 28312.87671 27624.40000   0.0000344
    12.45390 26884.78647 25444.00000   0.0000371
    12.45760 25977.48220 24562.60000   0.0000390
    12.46140 25292.94212 23957.50000   0.0000397
    12.46510 24775.28997 23361.00000   0.0000412
    12.46890 24352.95747 22968.90000   0.0000414
    12.47270 24012.50379 23064.20000   0.0000414
    12.47640 23739.62791 22752.10000   0.0000419
    12.48020 23505.65621 23097.70000   0.0000411
    12.48390 23313.58060 22873.30000   0.0000415
    12.48770 23145.51763 22938.30000   0.0000421
    12.49140 23004.78735 22576.60000   0.0000431
    12.49520 22882.01091 22901.20000   0.0000418
    12.49900 22772.81305 22614.60000   0.0000426
    12.50270 22679.53796 22728.80000   0.0000426
    12.50650 22594.56303 22665.90000   0.0000422
    12.51020 22520.75947 22768.80000   0.0000423
    12.51400 22452.70619 22602.10000   0.0000426
    12.51770 22392.90991 22974.30000   0.0000419
    12.52150 22337.21228 22556.70000   0.0000428
    12.52290 22317.89479 22401.45712   0.0000427
    12.52530 22286.51374 22802.90000   0.0000422
    12.52670 22268.96048 22740.18217   0.0000419
    12.52900 22241.29144 22372.70000   0.0000427
    12.53050 22224.11500 22581.47043   0.0000421
    12.53280 22198.67380 22437.40000   0.0000427
    12.53420 22183.88890 22609.07247   0.0000416
    12.53650 22160.37127 22668.30000   0.0000423
    12.53800 22145.65713 22100.33484   0.0000438
    12.54030 22123.87101 22616.40000   0.0000424
    12.54170 22111.08390 22032.42982   0.0000444
    12.54400 22090.79185 22297.10000   0.0000428
    12.54550 22077.98932 22002.72762   0.0000438
    12.54780 22059.05162 22573.80000   0.0000428
    12.54920 22047.84222 22381.85567   0.0000424
    12.55150 22030.07981 22187.50000   0.0000432
    12.55300 22018.79581 22372.65499   0.0000429
    12.55530 22002.10592 22606.50000   0.0000424
    12.55670 21992.21538 22609.97254   0.0000421
    12.55910 21975.74230 22163.00000   0.0000432
    12.56050 21966.43012 22515.46555   0.0000419
    12.56280 21951.47879 22481.70000   0.0000427
    12.56420 21942.65401 22420.35851   0.0000428
    12.56660 21927.85077 22442.40000   0.0000426
    12.56800 21919.45858 22508.16501   0.0000425
    12.57030 21905.96797 22472.70000   0.0000432
    12.57180 21897.38669 22453.96100   0.0000424
    12.57410 21884.52902 22276.90000   0.0000431
    12.57550 21876.86872 22147.33832   0.0000436
    12.57780 21864.57240 22601.30000   0.0000421
    12.57930 21856.70848 22442.36014   0.0000425
    12.58160 21844.93210 22450.80000   0.0000422
    12.58300 21837.87939 22233.24467   0.0000429
    12.58540 21826.08235 22819.80000   0.0000417
    12.58680 21819.31533 22489.06360   0.0000422
    12.58910 21808.41711 22524.20000   0.0000426
    12.59050 21801.91351 22233.64470   0.0000431
    12.59290 21790.93264 22483.80000   0.0000425
    12.59430 21784.66324 22184.54107   0.0000432
    12.59660 21774.50027 22258.40000   0.0000428
    12.59800 21768.42627 22378.55542   0.0000428
    12.60040 21757.33037 22637.60000   0.0000426
    12.60180 21751.45029 22328.15169   0.0000431
    12.60410 21741.92759 22308.10000   0.0000433
    12.60550 21736.21193 22554.06841   0.0000418
    12.60790 21726.56565 22613.30000   0.0000428
    12.60930 21721.00853 22615.47295   0.0000420
    12.61170 21711.63151 22044.60000   0.0000438
    12.61310 21706.22134 22124.93666   0.0000431
    12.61540 21697.46852 22473.60000   0.0000430
    12.61680 21692.19778 22235.84486   0.0000430
    12.61920 21683.28488 22062.20000   0.0000437
    12.62060 21678.14947 22071.73273   0.0000429
    12.62290 21669.80031 22346.70000   0.0000431
    12.62430 21664.78745 22228.44432   0.0000426
    12.62670 21656.26907 22269.50000   0.0000429
    12.62810 21651.36349 22008.12802   0.0000438
    12.63050 21643.02885 22287.10000   0.0000430
    12.63180 21638.56514 21915.92120   0.0000433
    12.63420 21630.39788 22125.00000   0.0000441
    12.63560 21625.68052 21798.61252   0.0000435
    12.63800 21617.67351 22232.40000   0.0000440
    12.63930 21613.37093 22012.32833   0.0000433
    12.64170 21605.51007 21894.70000   0.0000439
    12.64310 21600.95727 21822.81431   0.0000438
    12.64550 21593.23555 22302.60000   0.0000431
    12.64690 21588.76143 22089.13401   0.0000425
    12.64920 21581.48235 22032.70000   0.0000434
    12.65060 21577.08622 21651.80166   0.0000444
    12.65300 21569.60501 22451.50000   0.0000433
    12.65440 21565.28210 21991.32678   0.0000429
    12.65680 21557.91553 22091.30000   0.0000435
    12.65810 21553.96180 21597.79767   0.0000447
    12.66050 21546.70256 22160.30000   0.0000435
    12.66190 21542.50278 21934.32256   0.0000441
    12.66430 21535.34778 21996.10000   0.0000434
    12.66560 21531.49956 21820.21412   0.0000439
    12.66800 21524.44267 22304.60000   0.0000431
    12.66940 21520.35127 21978.62584   0.0000427
    12.67180 21513.38989 21960.60000   0.0000436
    12.67310 21509.63724 22056.83162   0.0000427
    12.67550 21502.76479 22124.00000   0.0000434
    12.67690 21498.77557 22153.93881   0.0000430
    12.67930 21491.98995 22000.20000   0.0000433
    12.68070 21488.05343 21798.41251   0.0000444
    12.68310 21481.34955 22017.60000   0.0000440
    12.68440 21477.74263 21960.62451   0.0000431
    12.68680 21474.87073 22177.90000   0.0000433
    12.68820 21471.05662 21960.42449   0.0000432
    12.69060 21464.54967 22289.20000   0.0000432
    12.69190 21461.05148 21747.70876   0.0000444
    12.69430 21454.62480 22171.90000   0.0000432
    12.69570 21450.90165 21635.90048   0.0000441
    12.69810 21444.55748 22066.90000   0.0000435
    12.69940 21441.14147 22165.03963   0.0000427
    12.70180 21434.87909 21786.10000   0.0000439
    12.70320 21349.86128 21785.51155   0.0000433
    12.70560 21345.03676 22030.40000   0.0000436
    12.70690 21342.42864 21836.71534   0.0000436
    12.70940 21337.43735 21957.30000   0.0000434
    12.71070 21334.84815 21869.51777   0.0000446
    12.71310 21330.09392 21731.70000   0.0000443
    12.71450 21327.33178 21932.92246   0.0000430
    12.71690 21322.62024 22066.20000   0.0000436
    12.71820 21320.08410 21451.18682   0.0000454
    12.72060 21315.42188 21850.10000   0.0000443
    12.72200 21312.72430 21862.31723   0.0000437
    12.72440 21308.12373 21902.50000   0.0000438
    12.72570 21305.65365 21784.61149   0.0000428
    12.72810 21301.12419 21993.60000   0.0000431
    12.72950 21298.50608 21732.00759   0.0000442
    12.73190 21294.06180 22080.00000   0.0000430
    12.73320 21291.67634 21672.70321   0.0000450
    12.73570 21287.14937 22101.30000   0.0000433
    12.73700 21284.81901 21772.41058   0.0000436
    12.73940 21280.58734 21782.10000   0.0000439
    12.74070 21278.32025 21465.58789   0.0000444
    12.74320 21274.05231 21922.50000   0.0000440
    12.74450 21271.86845 21871.71793   0.0000432
    12.74690 21267.92075 21957.40000   0.0000439
    12.74830 21265.67584 21724.90707   0.0000442
    12.75070 21261.90994 21822.00000   0.0000446
    12.75200 21259.94181 21672.10316   0.0000439
    12.75450 21256.24871 21904.00000   0.0000440
    12.75580 21254.41057 21672.80322   0.0000438
    12.75820 21251.13148 21895.60000   0.0000437
    12.75950 21249.44029 21864.31738   0.0000434
    12.76200 21246.35709 21575.60000   0.0000447
    12.76330 21244.84953 21604.99820   0.0000443
    12.76570 21242.27470 22071.60000   0.0000446
    12.76700 21240.97838 21903.02025   0.0000434
    12.76950 21238.78629 21730.90000   0.0000440
    12.77080 21237.75717 21515.09155   0.0000448
    12.77320 21236.22433 21478.70000   0.0000449
    12.77450 21235.54647 21920.22152   0.0000440
    12.77700 21234.65602 21852.60000   0.0000442
    12.77830 21234.42854 21653.50179   0.0000440
    12.78080 21234.42614 21853.70000   0.0000443
    12.78210 21234.77343 21567.59543   0.0000443
    12.78450 21235.88109 21934.10000   0.0000436
    12.78580 21236.90195 21853.11655   0.0000439
    12.78830 21239.56965 21919.40000   0.0000440
    12.78960 21241.50443 21816.81387   0.0000438
    12.79200 21246.10293 21974.40000   0.0000438
    12.79330 21249.30887 21829.21479   0.0000437
    12.79580 21251.85442 22134.80000   0.0000438
    12.79710 21257.32030 22052.73132   0.0000433
    12.79950 21271.36384 21968.90000   0.0000440
    12.80080 21280.98163 22222.44387   0.0000434
    12.80330 21309.93567 22472.00000   0.0000423
    12.80460 21330.06622 22478.96285   0.0000423
    12.80710 21391.30564 22622.60000   0.0000426
    12.80830 21433.49649 22759.68362   0.0000425
    12.81080 21558.91415 23520.60000   0.0000407
    12.81210 21660.36114 23499.63835   0.0000403
    12.81460 21919.88442 24246.00000   0.0000395
    12.81590 22119.33930 24173.98824   0.0000391
    12.81830 22589.09415 25809.60000   0.0000371
    12.81960 22927.88264 26460.55738   0.0000355
    12.82210 23740.02653 27354.80000   0.0000348
    12.82340 24258.04558 28053.17519   0.0000335
    12.82590 25433.29134 29266.90000   0.0000325
    12.82710 26063.49369 29511.78309   0.0000321
    12.82960 27500.35804 30103.40000   0.0000315
    12.83090 28271.78191 30187.63309   0.0000310
    12.83340 29705.62800 30935.90000   0.0000305
    12.83460 30347.63428 30526.95819   0.0000308
    12.83710 31392.00779 30208.50000   0.0000314
    12.83840 31760.04873 29906.11226   0.0000313
    12.84090 32036.81076 29863.90000   0.0000318
    12.84220 31904.02628 29694.09658   0.0000318
    12.84460 31314.31120 29072.20000   0.0000327
    12.84590 30766.93299 28722.22469   0.0000330
    12.84840 29503.48966 28856.70000   0.0000329
    12.84970 28751.84775 28205.18644   0.0000342
    12.85220 27261.42472 27233.50000   0.0000350
    12.85340 26561.84875 26883.98871   0.0000350
    12.85590 25202.64292 26918.20000   0.0000357
    12.85720 24567.56587 26156.13486   0.0000360
    12.85970 23536.77332 25869.20000   0.0000367
    12.86090 23111.19217 25248.66773   0.0000377
    12.86340 22433.58209 25475.50000   0.0000375
    12.86470 22146.46947 24323.39929   0.0000391
    12.86720 21756.00703 24622.50000   0.0000386
    12.86840 21614.78468 23699.55314   0.0000402
    12.87100 21393.64691 23963.10000   0.0000398
    12.87220 21324.45657 23377.02928   0.0000402
    12.87470 21214.76341 23357.00000   0.0000411
    12.87600 21177.63354 22750.48294   0.0000418
    12.87850 21120.92983 22960.60000   0.0000419
    12.87970 21101.28887 22499.96440   0.0000423
    12.88220 21067.58826 22103.10000   0.0000437
    12.88350 21053.36689 22232.74464   0.0000422
    12.88600 21029.90363 22162.80000   0.0000434
    12.88720 21019.89171 21831.61496   0.0000439
    12.88970 21001.17224 21930.20000   0.0000440
    12.89100 20992.13156 21690.80455   0.0000435
    12.89350 20976.15349 22027.30000   0.0000433
    12.89470 20968.84565 21722.20687   0.0000439
    12.89730 20954.11454 21741.10000   0.0000443
    12.89850 20947.61482 21542.49358   0.0000445
    12.90100 20934.74360 21685.40000   0.0000446
    12.90230 20928.36071 21699.10516   0.0000445
    12.90480 20916.52397 21589.10000   0.0000446
    12.90600 20911.10511 21388.08215   0.0000442
    12.90850 20900.10128 21836.90000   0.0000442
    12.90980 20894.60010 21566.39534   0.0000439
    12.91230 20884.29107 21626.10000   0.0000443
    12.91350 20879.49278 21630.40008   0.0000442
    12.91610 20869.35346 21932.50000   0.0000441
    12.91730 20864.78827 21532.19281   0.0000447
    12.91980 20855.49960 21641.90000   0.0000444
    12.92100 20851.12018 21271.97356   0.0000447
    12.92360 20841.85793 21913.60000   0.0000440
    12.92480 20837.64314 21478.28883   0.0000444
    12.92730 20829.05486 21650.10000   0.0000447
    12.92850 20824.98735 21401.38314   0.0000443
    12.93110 20816.32375 22202.10000   0.0000434
    12.93230 20812.38328 21912.22093   0.0000433
    12.93480 20804.27146 21557.70000   0.0000448
    12.93610 20800.11927 21521.09199   0.0000441
    12.93860 20792.20512 21961.90000   0.0000434
    12.93980 20788.45924 21934.72259   0.0000437
    12.94240 20780.40616 22212.10000   0.0000432
    12.94360 20776.73271 21942.32315   0.0000433
    12.94610 20769.13995 22251.20000   0.0000434
    12.94730 20765.52697 22156.83902   0.0000434
    12.94990 20757.76770 21977.10000   0.0000438
    12.95110 20754.21131 21908.82067   0.0000435
    12.95360 20746.86639 22480.80000   0.0000430
    12.95480 20743.35881 22176.84050   0.0000435
    12.95740 20735.82839 22490.30000   0.0000422
    12.95860 20732.36962 21943.22322   0.0000434
    12.96120 20724.93485 22049.90000   0.0000436
    12.96240 20721.52187 21870.51784   0.0000438
    12.96490 20714.45354 21876.20000   0.0000440
    12.96610 20711.08278 21683.70402   0.0000441
    12.96870 20703.80957 21630.50000   0.0000445
    12.96990 20700.47697 21264.07298   0.0000448
    12.97240 20693.55681 21438.10000   0.0000451
    12.97360 20690.25545 21057.35769   0.0000452
    12.97620 20683.13102 21454.30000   0.0000450
    12.97740 20679.86024 21551.99428   0.0000449
    12.97990 20673.07693 21378.80000   0.0000464
    12.98110 20669.83392 21207.56880   0.0000459
    12.98370 20662.84625 21380.60000   0.0000451
    12.98490 20659.63242 21495.29008   0.0000446
    12.98750 20652.71070 21196.80000   0.0000454
    12.98870 20649.52616 21126.56281   0.0000457
    12.99120 20642.93226 21196.40000   0.0000452
    12.99240 20639.77901 21374.58115   0.0000454
    12.99500 20632.98342 21231.60000   0.0000454
    12.99620 20629.86261 20758.13555   0.0000463
    12.99870 20623.38838 21524.10000   0.0000445
    12.99990 20620.30094 21065.45829   0.0000459
    13.00250 20613.63399 20818.30000   0.0000463
    13.00370 20610.57867 20802.73885   0.0000464
    13.00630 20603.98402 21259.40000   0.0000452
    13.00740 20601.21212 20976.35170   0.0000460
    13.01000 20594.69254 21033.90000   0.0000455
    13.01120 20591.70101 20816.63988   0.0000464
    13.01380 20585.26221 21244.40000   0.0000449
    13.01500 20582.30664 20905.44645   0.0000461
    13.01750 20576.19694 20661.00000   0.0000467
    13.01870 20573.27874 20593.12335   0.0000465
    13.02130 20567.01663 21001.10000   0.0000461
    13.02250 20564.14261 21111.36168   0.0000454
    13.02510 20557.97904 21258.80000   0.0000450
    13.02620 20555.39120 20915.44719   0.0000460
    13.02880 20549.32772 20997.10000   0.0000458
    13.03000 20546.56049 21242.57139   0.0000452
    13.03260 20540.61197 21142.10000   0.0000455
    13.03370 20538.13143 20660.82836   0.0000463
    13.03630 20532.31248 21084.80000   0.0000456
    13.03750 20529.66553 21218.66962   0.0000456
    13.04010 20523.99412 20836.10000   0.0000462
    13.04120 20521.62870 20811.93953   0.0000462
    13.04380 20516.11866 21315.40000   0.0000452
    13.04500 20513.61170 21057.15767   0.0000456
    13.04760 20508.28508 21048.60000   0.0000454
    13.04880 20505.86299 20760.03569   0.0000462
    13.05140 20500.74290 21233.30000   0.0000457
    13.05250 20498.60913 21183.36701   0.0000455
    13.05510 20493.71334 20574.60000   0.0000466
    13.05630 20491.50394 21031.35577   0.0000456
    13.05890 20486.86070 20873.60000   0.0000461
    13.06000 20484.95947 21041.65653   0.0000462
    13.06260 20480.58961 20780.90000   0.0000467
    13.06380 20478.67039 20685.73020   0.0000465
    13.06640 20474.63885 20989.40000   0.0000461
    13.06750 20473.02890 20909.64676   0.0000456
    13.07020 20469.24380 20976.70000   0.0000462
    13.07130 20467.80302 20510.81726   0.0000463
    13.07390 20464.60605 21126.50000   0.0000454
    13.07510 20463.24128 20797.33845   0.0000459
    13.07770 20460.56779 20710.30000   0.0000463
    13.07880 20459.53362 20769.73641   0.0000463
    13.08140 20457.45787 20795.30000   0.0000463
    13.08260 20456.61176 20848.04220   0.0000459
    13.08520 20455.25114 20659.10000   0.0000465
    13.08630 20454.80801 20589.72310   0.0000464
    13.08900 20454.22074 21096.60000   0.0000459
    13.09010 20454.17770 20921.44763   0.0000462
    13.09270 20454.54357 20599.90000   0.0000469
    13.09380 20454.98143 20732.43365   0.0000467
    13.09650 20456.53547 21042.50000   0.0000456
    13.09760 20457.53328 20662.52848   0.0000469
    13.10020 20460.43735 20885.00000   0.0000462
    13.10140 20462.19575 20522.61813   0.0000471
    13.10400 20466.81984 20774.90000   0.0000464
    13.10510 20469.18295 20827.24067   0.0000465
    13.10770 20475.86985 20826.60000   0.0000458
    13.10890 20479.44386 20766.43617   0.0000466
    13.11150 20488.73099 21056.60000   0.0000458
    13.11260 20493.09200 20590.22313   0.0000469
    13.11530 20506.09364 20729.90000   0.0000464
    13.11640 20511.99313 20555.92060   0.0000465
    13.11900 20528.40134 20779.30000   0.0000463
    13.12020 20537.01305 20986.05241   0.0000458
    13.12280 20558.39621 20364.70000   0.0000472
    13.12390 20568.88628 20865.04346   0.0000468
    13.12650 20596.45983 20812.30000   0.0000463
    13.12770 20611.51397 20963.25073   0.0000467
    13.13030 20647.73773 20577.20000   0.0000467
    13.13140 20665.63014 21019.65490   0.0000458
    13.13410 20715.07063 21093.10000   0.0000455
    13.13520 20738.38507 21040.75646   0.0000458
    13.13780 20801.38063 21108.90000   0.0000448
    13.13890 20831.51476 20876.54431   0.0000459
    13.14160 20918.78617 21306.60000   0.0000449
    13.14270 20958.52494 21204.66858   0.0000460
    13.14530 21071.41833 21025.90000   0.0000456
    13.14650 21129.67655 21252.37211   0.0000453
    13.14910 21282.32506 21041.10000   0.0000458
    13.15020 21355.90540 21056.85765   0.0000458
    13.15290 21567.75416 21442.90000   0.0000448
    13.15400 21668.75487 21624.29963   0.0000442
    13.15660 21937.94510 21903.40000   0.0000437
    13.15770 22072.71600 21835.11522   0.0000441
    13.16040 22431.55149 22004.30000   0.0000435
    13.16150 22594.73346 22432.85944   0.0000426
    13.16410 22994.25332 22932.30000   0.0000417
    13.16520 23162.01419 22991.40076   0.0000417
    13.16790 23536.37593 23006.20000   0.0000415
    13.16900 23658.50492 23555.34247   0.0000403
    13.17170 23825.19148 24109.00000   0.0000395
    13.17280 23842.46380 23781.35919   0.0000406
    13.17540 23705.83485 23743.00000   0.0000401
    13.17650 23605.19590 23816.16177   0.0000403
    13.17920 23234.89186 23695.90000   0.0000405
    13.18030 23063.40286 23532.44078   0.0000409
    13.18290 22645.56267 22644.10000   0.0000424
    13.18400 22473.50382 22172.54018   0.0000432
    13.18670 22079.49893 22041.10000   0.0000441
    13.18780 21938.05910 21439.78598   0.0000448
    13.19040 21630.15252 21538.20000   0.0000442
    13.19150 21519.85958 21301.87578   0.0000450
    13.19420 21277.24131 21168.60000   0.0000453
    13.19530 21192.62943 21103.96114   0.0000456
    13.19800 21009.80729 20530.10000   0.0000467
    13.19910 20944.88812 20830.74092   0.0000459
    13.20170 20810.90181 21007.10000   0.0000457
    13.20280 20759.98717 20665.92873   0.0000466
    13.20550 20652.56678 20171.70000   0.0000474
    13.20660 20612.55448 20176.79255   0.0000478
    13.20920 20531.09572 20288.00000   0.0000472
    13.21030 20499.65593 20588.22299   0.0000471
    13.21300 20431.04106 20115.60000   0.0000480
    13.21410 20405.86778 20309.10234   0.0000473
    13.21680 20349.50263 20105.50000   0.0000479
    13.21780 20330.79824 20404.60940   0.0000466
    13.22050 20283.50187 20078.80000   0.0000480
    13.22160 20266.24249 20053.08340   0.0000475
    13.22430 20226.31946 19864.70000   0.0000485
    13.22540 20211.46122 20256.69846   0.0000473
    13.22800 20178.43356 19820.70000   0.0000487
    13.22910 20165.38338 19862.86933   0.0000482
    13.23180 20135.46988 20203.40000   0.0000474
    13.23290 20123.94627 19985.37839   0.0000485
    13.23560 20097.53048 19992.10000   0.0000475
    13.23660 20088.12339 19723.35901   0.0000490
    13.23930 20064.44985 19993.50000   0.0000480
    13.24040 20055.18190 19852.06853   0.0000492
    13.24310 20033.69035 20068.20000   0.0000480
    13.24420 20025.29927 19806.96519   0.0000488
    13.24680 20006.28782 20167.80000   0.0000474
    13.24790 19998.60777 19790.36396   0.0000485
    13.25060 19980.31987 19654.20000   0.0000487
    13.25170 19973.22106 19707.45783   0.0000491
    13.25440 19956.20952 19943.10000   0.0000476
    13.25540 19950.15471 19990.87880   0.0000494
    13.25810 19934.19338 19645.10000   0.0000488
    13.25920 19927.88908 19544.24576   0.0000491
    13.26190 19912.82813 19792.00000   0.0000484
    13.26290 19907.37678 19692.05669   0.0000491
    13.26560 19893.06276 19936.10000   0.0000485
    13.26670 19887.33630 19644.15315   0.0000494
    13.26940 19873.67025 19869.40000   0.0000483
    13.27050 19868.18820 19818.86607   0.0000490
    13.27320 19855.06753 19672.90000   0.0000491
    13.27420 19850.28497 19706.05773   0.0000487
    13.27690 19837.60525 19940.50000   0.0000482
    13.27800 19832.53371 19864.06942   0.0000487
    13.28070 19820.25438 19569.90000   0.0000493
    13.28170 19815.79174 19588.04900   0.0000493
    13.28440 19803.85996 19974.80000   0.0000483
    13.28550 19799.07993 19770.56250   0.0000492
    13.28820 19787.46517 19412.00000   0.0000495
    13.28920 19783.21950 19460.13954   0.0000498
    13.29200 19771.45917 19920.40000   0.0000482
    13.29300 19767.30260 19996.47921   0.0000477
    13.29570 19756.20299 19369.80000   0.0000497
    13.29680 19751.71693 19500.14250   0.0000496
    13.29950 19740.83082 19434.00000   0.0000493
    13.30050 19736.82315 19717.75859   0.0000488
    13.30320 19726.11902 19633.50000   0.0000494
    13.30430 19721.78727 19412.93604   0.0000497
    13.30700 19711.24364 19594.70000   0.0000491
    13.30800 19707.36719 19488.14161   0.0000496
    13.31080 19696.57871 19376.60000   0.0000499
    13.31180 19692.75645 19680.75586   0.0000489
    13.31450 19684.39803 19446.40000   0.0000493
    13.31560 19680.25278 19695.55695   0.0000489
    13.31830 19670.11807 19163.30000   0.0000501
    13.31930 19666.38764 19308.22830   0.0000499
    13.32200 19656.35838 19614.00000   0.0000488
    13.32310 19652.29165 19571.94781   0.0000489
    13.32580 19642.35845 19217.90000   0.0000506
    13.32680 19638.69161 19359.43209   0.0000498
    13.32960 19628.47891 19342.00000   0.0000496
    13.33060 19624.84071 19762.26189   0.0000488
    13.33330 19615.06881 19445.30000   0.0000501
    13.33430 19611.45940 19438.33792   0.0000496
    13.33710 19601.39310 19303.50000   0.0000500
    13.33810 19597.80965 19632.05225   0.0000490
    13.34080 19588.16183 19323.30000   0.0000502
    13.34190 19584.24570 19339.33060   0.0000498
    13.34460 19574.65234 19330.90000   0.0000499
    13.34560 19571.11287 19467.84011   0.0000499
    13.34830 19561.57029 19009.30000   0.0000511
    13.34940 19557.69417 19374.93323   0.0000494
    13.35210 19548.19861 19438.00000   0.0000496
    13.35310 19544.68945 19670.45509   0.0000489
    13.35590 19534.88601 19196.60000   0.0000505
    13.35690 19531.39037 19242.12341   0.0000497
    13.35960 19521.97487 19401.30000   0.0000496
    13.36070 19518.14361 19337.33045   0.0000496
    13.36340 19508.76263 19217.70000   0.0000504
    13.36440 19505.29200 19207.92088   0.0000503
    13.36710 19495.94031 19312.90000   0.0000498
    13.36820 19492.13587 19510.04323   0.0000495
    13.37090 19482.81121 18854.20000   0.0000511
    13.37190 19479.36360 19417.33637   0.0000499
    13.37470 19469.71858 19512.50000   0.0000498
    13.37570 19466.28048 19363.33238   0.0000499
    13.37840 19457.00305 19130.90000   0.0000505
    13.37940 19453.57234 19042.30863   0.0000508
    13.38220 19443.97377 19351.60000   0.0000504
    13.38320 19440.54967 19370.73292   0.0000494
    13.38590 19431.31368 19010.50000   0.0000511
    13.38700 19427.55357 19134.81547   0.0000505
    13.38970 19418.33530 19219.30000   0.0000504
    13.39070 19414.92249 19281.22630   0.0000504
    13.39350 19405.37923 19186.50000   0.0000502
    13.39450 19401.97217 19082.91163   0.0000506
    13.39720 19392.78357 19202.50000   0.0000503
    13.39820 19389.38241 19153.21683   0.0000506
    13.40100 19379.86581 18992.70000   0.0000503
    13.40200 19376.46985 18836.99344   0.0000510
    13.40470 19367.30398 19190.70000   0.0000500
    13.40580 19363.57347 19384.33393   0.0000501
    13.40850 19354.41806 19252.20000   0.0000499
    13.40950 19351.03025 19239.42321   0.0000501
    13.41230 19341.54624 19162.60000   0.0000504
    13.41330 19338.16123 19294.52729   0.0000502
    13.41600 19329.02517 18937.30000   0.0000508
    13.41700 19325.64236 18995.20514   0.0000511
    13.41980 19316.17645 19200.70000   0.0000501
    13.42080 19312.79600 19111.31373   0.0000507
    13.42350 19303.67516 19140.60000   0.0000503
    13.42450 19300.29729 18596.77567   0.0000521
    13.42730 19290.84503 19382.10000   0.0000493
    13.42830 19287.46989 18840.99374   0.0000508
    13.43110 19278.07862 18988.50000   0.0000504
    13.43210 19274.70625 18787.58979   0.0000514
    13.43480 19265.60217 19125.50000   0.0000502
    13.43580 19262.23214 19020.20699   0.0000510
    13.43860 19252.79521 18833.90000   0.0000507
    13.43960 19249.42678 18927.30012   0.0000510
    13.44230 19240.33146 18982.30000   0.0000503
    13.44330 19236.96384 19284.72656   0.0000503
    13.44610 19227.53596 18840.60000   0.0000501
    13.44710 19224.16923 18685.38223   0.0000511
    13.44990 19214.74518 18850.00000   0.0000522
    13.45090 19211.37922 18866.19560   0.0000511
    13.45360 19202.29475 18978.80000   0.0000520
    13.45460 19198.92975 18773.88877   0.0000515
    13.45740 19189.51151 18857.90000   0.0000523
    13.45840 19186.14779 18956.10225   0.0000509
    13.46110 19177.06783 18619.00000   0.0000531
    13.46210 19173.70548 18633.97842   0.0000521
    13.46490 19164.29091 18699.10000   0.0000526
    13.46590 19160.92966 18912.39902   0.0000513
    13.46870 19151.51677 19100.30000   0.0000513
    13.46960 19148.49228 18731.08561   0.0000532
    13.47240 19139.08138 18919.20000   0.0000517
    13.47340 19135.72106 18899.19804   0.0000512
    13.47620 19126.31212 18740.00000   0.0000523
    13.47720 19122.95200 18635.27852   0.0000518
    13.47990 19113.88094 18797.80000   0.0000520
    13.48090 19110.52080 18768.48837   0.0000512
    13.48370 19102.09844 18844.70000   0.0000519
    13.48470 19098.74409 19025.00735   0.0000508
    13.48750 19089.35501 19142.70000   0.0000509
    13.48840 19086.33690 18928.30019   0.0000508
    13.49120 19076.94910 18527.00000   0.0000529
    13.49220 19073.59668 18922.19974   0.0000510
    13.49500 19064.21024 19229.60000   0.0000509
    13.49600 19060.85877 19020.40701   0.0000507
    13.49870 19051.80887 18738.20000   0.0000523
    13.49970 19048.45817 18757.48756   0.0000512
    13.50250 19039.07487 18894.80000   0.0000522
    13.50350 19035.72458 18774.98885   0.0000510
    13.50630 19026.34344 18756.10000   0.0000521
    13.50720 19023.32840 18688.78248   0.0000518
    13.51000 19013.94961 19052.20000   0.0000515
    13.51100 19010.59983 19104.61324   0.0000508
    13.51380 19001.22334 18638.60000   0.0000527
    13.51480 18997.87410 18746.18672   0.0000512
    13.51750 18988.83447 18783.80000   0.0000519
    13.51850 18985.48633 18892.69756   0.0000510
    13.52130 18976.11394 18603.00000   0.0000522
    13.52230 18972.76700 18741.48638   0.0000515
    13.52510 18963.39682 18882.20000   0.0000517
    13.52600 18960.38584 18840.89373   0.0000512
    13.52880 18951.01791 18626.40000   0.0000525
    13.52980 18947.67366 18767.88833   0.0000514
    13.53260 18938.30872 18884.70000   0.0000517
    13.53350 18935.29969 18942.70126   0.0000510
    13.53630 18925.93847 18511.60000   0.0000524
    13.53730 18922.59586 18777.48904   0.0000510
    13.54010 18913.23862 19118.80000   0.0000512
    13.54110 18909.89704 18801.99085   0.0000518
    13.54390 18900.54415 18607.80000   0.0000532
    13.54480 18897.53766 18724.88515   0.0000514
    13.54760 18888.18915 18666.70000   0.0000522
    13.54860 18884.85052 18956.40227   0.0000509
    13.55140 18875.50660 18651.40000   0.0000521
    13.55230 18872.50383 18687.18236   0.0000521
    13.55510 18863.16453 18789.00000   0.0000521
    13.55610 18859.83056 18605.37631   0.0000522
    13.55890 18850.49672 18627.40000   0.0000524
    13.55990 18847.16530 18637.27867   0.0000521
    13.56270 18837.83777 18837.00000   0.0000524
    13.56360 18834.84153 18886.69712   0.0000510
    13.56640 18825.52126 18763.50000   0.0000522
    13.56740 18822.19419 19035.30811   0.0000505
    13.57020 18812.88202 19101.10000   0.0000511
    13.57110 18809.88972 19033.00794   0.0000507
    13.57390 18800.58638 18888.50000   0.0000512
    13.57490 18797.26428 18702.38348   0.0000515
    13.57770 18787.97041 19108.80000   0.0000509
    13.57870 18784.65191 19038.40834   0.0000510
    13.58150 18775.36797 19034.60000   0.0000512
    13.58240 18772.38512 18965.00291   0.0000511
    13.58520 18763.11136 19042.90000   0.0000514
    13.58620 18759.80179 18885.79705   0.0000510
    13.58900 18750.53974 18598.00000   0.0000521
    13.58990 18747.56575 18901.49821   0.0000512
    13.59270 18738.31642 18896.80000   0.0000524
    13.59370 18735.01680 18882.49681   0.0000512
    13.59650 18725.78240 18754.20000   0.0000520
    13.59740 18722.81711 18815.69186   0.0000508
    13.60030 18713.26990 18750.50000   0.0000519
    13.60120 18710.30942 18798.99063   0.0000515
    13.60400 18701.10936 18740.30000   0.0000520
    13.60500 18697.82577 18398.46100   0.0000525
    13.60780 18688.64539 19001.50000   0.0000513
    13.60870 18685.69632 18800.39073   0.0000513
    13.61150 18676.53617 18642.20000   0.0000519
    13.61250 18673.26795 18618.87731   0.0000518
    13.61530 18664.13022 19065.50000   0.0000513
    13.61620 18661.19726 18844.89402   0.0000513
    13.61910 18651.75817 18875.40000   0.0000513
    13.62000 18648.83440 18904.79846   0.0000510
    13.62280 18639.74748 18941.90000   0.0000515
    13.62380 18637.50821 18884.19693   0.0000510
    13.62660 18628.46468 19078.80000   0.0000508
    13.62750 18625.56415 18722.18495   0.0000507
    13.63030 18616.55458 18924.50000   0.0000513
    13.63130 18613.34306 18712.58424   0.0000513
    13.63410 18604.37147 18984.40000   0.0000511
    13.63500 18601.49224 18508.16912   0.0000520
    13.63790 18592.24321 18707.80000   0.0000520
    13.63880 18589.37718 18662.88056   0.0000518
    13.64160 18580.49194 18406.90000   0.0000528
    13.64260 18577.32534 18337.05646   0.0000526
    13.64540 18568.48898 18828.90000   0.0000511
    13.64630 18565.65700 18496.26824   0.0000520
    13.64920 18556.55999 18583.50000   0.0000534
    13.65010 18553.74789 18114.64001   0.0000532
    13.65290 18545.02311 18399.80000   0.0000528
    13.65380 18542.23302 18301.25381   0.0000526
    13.65670 18533.26658 18099.30000   0.0000541
    13.65760 18530.49883 18188.14544   0.0000528
    13.66040 18518.19513 18514.50000   0.0000521
    13.66140 18515.16087 18659.88034   0.0000515
    13.66420 18507.72803 18472.20000   0.0000524
    13.66510 18505.02793 18542.07162   0.0000518
    13.66800 18496.38761 18658.30000   0.0000524
    13.66890 18493.71722 18797.49052   0.0000514
    13.67170 18485.48107 18802.00000   0.0000514
    13.67260 18482.84731 18970.20329   0.0000509
    13.67550 18474.43620 18955.90000   0.0000514
    13.67640 18471.84507 19090.01216   0.0000512
    13.67920 18463.85311 19189.50000   0.0000511
    13.68010 18461.31028 19395.43475   0.0000492
    13.68300 18453.18416 19348.40000   0.0000501
    13.68390 18450.69637 19573.94796   0.0000491
    13.68680 18442.74655 19238.30000   0.0000503
    13.68770 18440.31979 19050.00920   0.0000504
    13.69050 18432.84209 19285.10000   0.0000503
    13.69140 18430.47535 19181.91896   0.0000502
    13.69430 18422.96529 18956.50000   0.0000517
    13.69520 18420.67143 18857.49496   0.0000509
    13.69800 18413.68064 18756.60000   0.0000523
    13.69890 18411.46446 18739.48623   0.0000513
    13.70180 18404.53682 18212.40000   0.0000541
    13.70270 18402.42491 18105.73935   0.0000535
    13.70560 18395.85425 18519.00000   0.0000521
    13.70650 18393.86776 18268.15136   0.0000528
    13.70930 18387.91485 18331.30000   0.0000532
    13.71020 18386.07589 17953.52809   0.0000538
    13.71310 18380.38348 18334.20000   0.0000530
    13.71400 18378.71968 18112.23983   0.0000534
    13.71680 18373.76231 18191.70000   0.0000532
    13.71770 18372.30103 18100.53896   0.0000535
    13.72060 18367.85535 18539.70000   0.0000521
    13.72150 18366.61732 18090.13819   0.0000531
    13.72440 18363.00940 18106.20000   0.0000533
    13.72530 18362.03758 17807.71730   0.0000535
    13.72810 18359.52284 18214.20000   0.0000530
    13.72900 18358.84783 18064.93633   0.0000532
    13.73190 18357.47054 18023.00000   0.0000540
    13.73280 18357.18912 18107.33947   0.0000533
    13.73560 18357.29612 18428.40000   0.0000526
    13.73650 18357.54482 18484.36735   0.0000518
    13.73940 18359.44178 18173.90000   0.0000535
    13.74030 18360.35974 18354.55775   0.0000522
    13.74320 18364.53623 18417.00000   0.0000526
    13.74410 18366.31174 18619.57736   0.0000511
    13.74690 18373.05646 18781.20000   0.0000519
    13.74780 18375.94814 18572.27386   0.0000517
    13.75070 18386.70029 18978.10000   0.0000509
    13.75160 18390.94542 19042.50864   0.0000503
    13.75440 18406.20610 18953.60000   0.0000510
    13.75530 18412.07795 18649.67958   0.0000519
    13.75820 18434.73657 19311.80000   0.0000497
    13.75910 18442.91309 19170.91814   0.0000501
    13.76200 18475.26708 18761.70000   0.0000517
    13.76290 18486.60738 18764.48808   0.0000516
    13.76570 18531.08812 18621.20000   0.0000522
    13.76660 18547.30341 18546.37194   0.0000520
    13.76950 18612.47894 18697.90000   0.0000520
    13.77040 18636.08257 18342.25684   0.0000527
    13.77320 18724.66605 18531.30000   0.0000522
    13.77410 18758.82837 18614.37697   0.0000519
    13.77700 18886.44491 18932.10000   0.0000512
    13.77790 18934.78103 18785.18961   0.0000512
    13.78080 19108.75185 19159.50000   0.0000506
    13.78170 19173.35122 19401.23518   0.0000496
    13.78450 19390.66071 19214.90000   0.0000503
    13.78540 19467.54613 19302.52788   0.0000499
    13.78830 19726.91276 20115.50000   0.0000484
    13.78920 19807.01144 19907.27261   0.0000481
    13.79200 20033.59995 19949.90000   0.0000489
    13.79290 20097.78490 19552.74639   0.0000496
    13.79580 20207.74743 20042.40000   0.0000481
    13.79670 20222.20816 20147.19036   0.0000477
    13.79960 20144.20785 20370.40000   0.0000480
    13.80050 20096.80330 19821.26625   0.0000488
    13.80330 19883.56277 20168.20000   0.0000480
    13.80420 19802.35847 20187.39333   0.0000474
    13.80710 19532.79172 19896.50000   0.0000485
    13.80800 19450.95111 19549.44614   0.0000491
    13.81090 19204.90898 19285.00000   0.0000500
    13.81170 19146.16435 19224.42210   0.0000498
    13.81460 18957.28729 18910.90000   0.0000518
    13.81550 18909.99241 18758.28762   0.0000519
    13.81840 18791.83784 18744.80000   0.0000519
    13.81930 18766.91104 18143.64215   0.0000530
    13.82210 18729.70868 18676.90000   0.0000518
    13.82300 18732.76686 18323.65547   0.0000532
    13.82590 18792.18685 18342.00000   0.0000530
    13.82680 18834.06999 18428.86325   0.0000524
    13.82970 19023.87376 18515.20000   0.0000524
    13.83050 19100.96306 18769.38844   0.0000517
    13.83340 19444.68051 18974.00000   0.0000513
    13.83430 19575.90612 19586.24887   0.0000492
    13.83720 20074.25819 19951.60000   0.0000484
    13.83800 20224.89123 20215.89544   0.0000479
    13.84090 20820.73366 21683.20000   0.0000444
    13.84180 21010.62723 21821.01418   0.0000440
    13.84470 21587.83841 22272.30000   0.0000433
    13.84560 21753.13101 22413.75803   0.0000431
    13.84850 22155.53203 23051.20000   0.0000416
    13.84930 22228.95316 22713.08017   0.0000421
    13.85220 22328.41536 22714.70000   0.0000424
    13.85310 22289.72970 22186.54122   0.0000435
    13.85600 22028.06669 22585.60000   0.0000426
    13.85680 21898.28880 22127.73687   0.0000433
    13.85970 21361.36505 21661.80000   0.0000445
    13.86060 21166.87229 21239.87119   0.0000452
    13.86350 20512.37894 21029.70000   0.0000461
    13.86440 20309.36262 20739.33416   0.0000467
    13.86730 19687.17637 19472.20000   0.0000501
    13.86810 19525.51631 19390.93442   0.0000498
    13.87100 19023.76655 18858.40000   0.0000512
    13.87190 18883.77001 18874.49621   0.0000517
    13.87480 18529.55436 18334.00000   0.0000528
    13.87560 18447.57339 17791.81612   0.0000547
    13.87850 18216.46989 17576.80000   0.0000558
    13.87940 18162.02203 17856.42090   0.0000543
    13.88230 18024.74177 17548.30000   0.0000552
    13.88320 17994.66609 17418.58851   0.0000554
    13.88610 17916.13689 17658.70000   0.0000551
    13.88690 17901.27857 17387.28620   0.0000557
    13.88980 17855.08587 17586.20000   0.0000554
    13.89070 17844.12719 17242.37548   0.0000556
    13.89360 17814.24537 17586.10000   0.0000556
    13.89440 17807.15667 17401.98729   0.0000553
    13.89730 17784.69732 17292.60000   0.0000560
    13.89820 17778.26577 17414.48821   0.0000553
    13.90110 17759.42254 17321.50000   0.0000560
    13.90200 17753.84782 17206.17280   0.0000563
    13.90490 17736.93321 17372.00000   0.0000562
    13.90570 17732.44052 17120.26645   0.0000564
    13.90860 17716.73004 17459.60000   0.0000556
    13.90950 17712.01956 17351.28354   0.0000556
    13.91240 17697.24635 17200.30000   0.0000560
    13.91320 17693.29303 17290.37903   0.0000558
    13.91610 17679.24914 17355.90000   0.0000561
    13.91700 17675.01210 17441.49021   0.0000549
    13.91990 17661.60554 17266.20000   0.0000564
    13.92080 17657.53561 17122.76663   0.0000560
    13.92370 17644.66512 17246.40000   0.0000564
    13.92450 17641.17685 17177.77070   0.0000561
    13.92740 17628.75742 17280.60000   0.0000550
    13.92830 17624.96006 17111.86583   0.0000559
    13.93120 17612.94776 17642.40000   0.0000555
    13.93200 17609.67697 17361.88432   0.0000551
    13.93500 17597.61965 17193.50000   0.0000578
    13.93580 17594.44675 17083.16370   0.0000553
    13.93870 17583.11992 17355.60000   0.0000568
    13.93960 17579.65385 17316.48096   0.0000569
    13.94250 17568.63856 17437.80000   0.0000572
    13.94330 17565.64442 16929.05230   0.0000584
    13.94620 17554.92016 17450.00000   0.0000562
    13.94710 17551.64726 17035.66019   0.0000580
    13.95000 17541.22311 17090.10000   0.0000577
    13.95080 17538.39726 17036.86028   0.0000582
    13.95380 17527.93315 17386.00000   0.0000562
    13.95460 17525.18865 17086.56395   0.0000576
    13.95750 17515.39656 17469.40000   0.0000562
    13.95840 17512.40312 17247.47586   0.0000570
    13.96130 17502.96359 17696.50000   0.0000560
    13.96210 17500.39469 17313.38073   0.0000567
    13.96500 17491.33348 17166.20000   0.0000574
    13.96590 17488.57603 17189.57157   0.0000571
    13.96880 17479.94269 17394.50000   0.0000570
    13.96960 17477.62824 17065.06236   0.0000575
    13.97260 17469.20308 17141.50000   0.0000571
    13.97340 17467.05170 16727.03736   0.0000586
    13.97630 17459.49161 17213.70000   0.0000574
    13.97720 17457.29225 16953.65412   0.0000577
    13.98010 17450.50599 17050.60000   0.0000577
    13.98090 17448.77341 16987.35662   0.0000578
    13.98380 17443.01919 17077.00000   0.0000577
    13.98470 17441.40911 16920.85170   0.0000580
    13.98760 17437.29356 17124.10000   0.0000575
    13.98840 17436.35641 17135.26756   0.0000573
    13.99140 17435.16833 17596.10000   0.0000561
    13.99220 17435.35178 17159.06932   0.0000576
    13.99510 17440.12687 17118.80000   0.0000575
    13.99600 17443.19529 17034.26009   0.0000576
    13.99890 17460.63357 17638.90000   0.0000559
    13.99970 17469.12121 17162.56958   0.0000573
    14.00260 17511.76864 17373.80000   0.0000562
    14.00350 17533.74336 17646.40537   0.0000557
    14.00640 17627.65153 18077.10000   0.0000545
    14.00720 17664.22280 18160.34339   0.0000537
    14.01020 17850.50538 18034.70000   0.0000550
    14.01100 17912.36980 18151.74275   0.0000536
    14.01390 18217.03051 18700.30000   0.0000528
    14.01480 18326.69433 18959.40249   0.0000515
    14.01770 18779.10457 18736.40000   0.0000528
    14.01850 18920.36518 19090.51219   0.0000512
    14.02150 19519.02001 19351.20000   0.0000512
    14.02230 19692.45994 19515.64364   0.0000500
    14.02520 20334.34198 19737.40000   0.0000500
    14.02600 20507.54145 19516.74372   0.0000496
    14.02900 21113.10792 19952.30000   0.0000497
    14.02980 21239.90133 19867.76969   0.0000492
    14.03270 21599.76276 21065.20000   0.0000472
    14.03360 21657.98101 21708.20583   0.0000454
    14.03650 21655.89426 24769.00000   0.0000394
    14.03730 21617.35375 25307.57209   0.0000381
    14.04030 21239.00519 25473.80000   0.0000383
    14.04110 21109.77235 24883.34071   0.0000387
    14.04400 20516.29084 21216.10000   0.0000459
    14.04480 20337.39692 20033.28193   0.0000488
    14.04780 19652.58096 18295.00000   0.0000543
    14.04860 19473.44442 17845.82012   0.0000547
    14.05150 18862.51581 17957.10000   0.0000545
    14.05240 18697.18584 17616.30314   0.0000561
    14.05530 18215.42166 17166.40000   0.0000580
    14.05610 18108.30526 17415.28827   0.0000563
    14.05910 17764.03385 17003.10000   0.0000582
    14.05990 17691.11580 17280.07827   0.0000566
    14.06280 17484.96157 16909.60000   0.0000587
    14.06360 17437.54105 16711.13618   0.0000581
    14.06660 17315.71085 17071.10000   0.0000581
    14.06740 17289.50757 17183.47112   0.0000568
    14.07030 17222.24335 16611.90000   0.0000601
    14.07120 17206.25777 16835.04535   0.0000581
    14.07410 17166.40364 16776.70000   0.0000586
    14.07490 17157.94616 16955.15423   0.0000579
    14.07790 17130.59797 16792.10000   0.0000587
    14.07870 17124.67537 16652.83187   0.0000584
    14.08160 17104.72257 17097.40000   0.0000577
    14.08240 17099.79787 16745.73874   0.0000593
    14.08540 17082.36748 16643.70000   0.0000592
    14.08620 17077.96612 16584.52682   0.0000590
    14.08910 17062.75040 16971.60000   0.0000579
    14.09000 17058.15905 16872.94815   0.0000579
    14.09290 17043.96567 16351.00000   0.0000603
    14.09370 17040.12953 16650.93173   0.0000587
    14.09670 17026.16273 16648.00000   0.0000593
    14.09750 17022.51450 16938.55301   0.0000577
    14.10040 17009.54776 16607.00000   0.0000592
    14.10120 17006.04452 16666.43288   0.0000583
    14.10420 16993.07663 16648.60000   0.0000592
    14.10500 16989.68870 16809.44346   0.0000584
    14.10800 16977.10063 16304.40000   0.0000605
    14.10880 16973.79720 16638.33080   0.0000583
    14.11170 16961.93181 16697.60000   0.0000592
    14.11250 16958.69068 16960.85465   0.0000577
    14.11550 16946.67558 16432.50000   0.0000603
    14.11630 16943.49223 16863.34744   0.0000577
    14.11920 16932.08685 17078.90000   0.0000580
    14.12000 16928.95982 16338.60863   0.0000596
    14.12300 16917.33506 16467.60000   0.0000601
    14.12380 16914.25610 16610.52874   0.0000586
    14.12680 16902.78345 16625.70000   0.0000593
    14.12760 16899.74515 16565.82543   0.0000590
    14.13050 16888.77919 16496.10000   0.0000599
    14.13130 16885.77535 16298.00562   0.0000598
    14.13430 16874.54764 16650.40000   0.0000590
    14.13510 16871.56986 16565.52541   0.0000583
    14.13800 16860.81495 16391.70000   0.0000604
    14.13890 16857.48982 16661.73253   0.0000597
    14.14180 16846.82163 16485.40000   0.0000601
    14.14260 16843.88594 16531.52290   0.0000590
    14.14560 16832.92774 16411.80000   0.0000600
    14.14640 16830.01301 16334.10829   0.0000601
    14.14930 16819.48395 16567.30000   0.0000596
    14.15010 16816.58757 16780.24129   0.0000577
    14.15310 16805.75444 16643.00000   0.0000596
    14.15390 16802.87433 16449.91686   0.0000590
    14.15680 16792.45376 16752.70000   0.0000587
    14.15770 16789.22974 16307.60633   0.0000602
    14.16060 16778.85807 16253.50000   0.0000607
    14.16140 16776.00353 16225.30024   0.0000598
    14.16440 16765.31938 16488.50000   0.0000600
    14.16520 16762.42060 16441.61625   0.0000595
    14.16810 16752.13299 16480.00000   0.0000602
    14.16890 16749.29867 16304.00607   0.0000604
    14.17190 16738.69320 16590.40000   0.0000595
    14.17270 16735.86905 16728.63748   0.0000581
    14.17560 16725.64884 16116.10000   0.0000617
    14.17650 16722.48198 16381.71181   0.0000593
    14.17940 16712.29152 16732.50000   0.0000588
    14.18020 16709.48492 16350.40950   0.0000595
    14.18320 16698.97130 16395.90000   0.0000601
    14.18400 16696.17238 16563.62527   0.0000594
    14.18690 16686.03552 16615.20000   0.0000593
    14.18770 16683.24261 16504.92093   0.0000596
    14.19070 16672.78152 16334.40000   0.0000606
    14.19150 16669.99464 16186.39737   0.0000610
    14.19450 16659.55740 16673.00000   0.0000596
    14.19530 16656.77636 16366.61070   0.0000592
    14.19820 16646.70820 16297.60000   0.0000610
    14.19900 16643.93315 16521.62216   0.0000591
    14.20200 16633.53780 16292.40000   0.0000606
    14.20280 16630.76846 16168.09601   0.0000603
    14.20570 16620.73799 16300.70000   0.0000610
    14.20650 16617.97395 16227.60041   0.0000598
    14.20950 16607.61588 16416.70000   0.0000601
    14.21030 16604.85673 16602.62816   0.0000584
    14.21330 16594.51670 16128.90000   0.0000609
    14.21410 16591.76183 16292.70523   0.0000594
    14.21700 16581.78294 16565.00000   0.0000599
    14.21780 16579.03192 16436.91590   0.0000589
    14.22080 16568.72527 16568.20000   0.0000597
    14.22160 16565.00291 16441.31622   0.0000593
    14.22450 16555.06975 16549.00000   0.0000599
    14.22530 16552.33124 16747.53887   0.0000581
    14.22830 16542.06957 16523.80000   0.0000598
    14.22910 16539.33504 16203.19861   0.0000601
    14.23210 16529.08714 16581.70000   0.0000595
    14.23290 16526.35645 16434.11569   0.0000591
    14.23580 16516.46289 16531.80000   0.0000600
    14.23660 16513.73579 16280.70434   0.0000601
    14.23960 16503.51420 16534.40000   0.0000598
    14.24040 16500.79034 16510.52134   0.0000587
    14.24330 16490.92183 16335.30000   0.0000603
    14.24410 16488.20093 16191.19772   0.0000599
    14.24710 16478.00462 16420.00000   0.0000601
    14.24790 16475.28691 16375.71137   0.0000589
    14.25090 16465.10275 16142.10000   0.0000616
    14.25170 16462.38831 16266.50329   0.0000598
    14.25460 16452.55482 16311.10000   0.0000599
    14.25540 16449.84355 16144.79429   0.0000604
    14.25840 16439.68225 16080.00000   0.0000610
    14.25920 16436.97418 15985.78253   0.0000611
    14.26210 16427.16232 16385.80000   0.0000608
    14.26290 16424.45726 16373.21119   0.0000593
    14.26590 16414.31807 16055.90000   0.0000616
    14.26670 16411.61596 15904.47651   0.0000612
    14.26970 16401.48783 16224.80000   0.0000611
    14.27050 16398.78854 16339.80871   0.0000595
    14.27340 16389.00846 16042.80000   0.0000616
    14.27420 16386.31188 16166.09586   0.0000600
    14.27720 16376.20519 16360.20000   0.0000608
    14.27800 16373.51137 16153.09490   0.0000606
    14.28100 16361.51184 16011.30000   0.0000618
    14.28170 16359.16261 16269.40351   0.0000602
    14.28470 16349.09993 16118.70000   0.0000613
    14.28550 16346.41777 16170.69620   0.0000600
    14.28850 16336.36485 16171.30000   0.0000613
    14.28930 16333.68535 16050.48731   0.0000612
    14.29220 16323.97677 16409.30000   0.0000597
    14.29300 16321.29983 16262.60300   0.0000598
    14.29600 16311.26592 16073.80000   0.0000618
    14.29680 16308.59159 16027.78563   0.0000605
    14.29980 16298.56724 16252.20000   0.0000609
    14.30060 16295.89555 16199.99837   0.0000598
    14.30350 16286.21450 16185.20000   0.0000611
    14.30430 16283.54522 15896.57593   0.0000619
    14.30730 16273.53978 15957.90000   0.0000623
    14.30810 16270.87295 16137.19373   0.0000605
    14.31100 16261.21016 15767.40000   0.0000630
    14.31180 16258.54565 15964.58096   0.0000608
    14.31480 16248.55914 16108.60000   0.0000615
    14.31560 16245.89715 16022.68526   0.0000609
    14.31860 16235.92005 16181.40000   0.0000608
    14.31940 16233.26057 16038.78645   0.0000607
    14.32230 16223.62499 16124.00000   0.0000615
    14.32310 16220.96805 15784.16761   0.0000619
    14.32610 16211.00937 15709.70000   0.0000627
    14.32690 16208.35505 16120.09246   0.0000603
    14.32980 16198.73712 15951.50000   0.0000619
    14.33060 16196.08540 16011.08440   0.0000607
    14.33360 16186.14510 15812.20000   0.0000628
    14.33440 16183.49583 15966.78112   0.0000610
    14.33740 16173.56497 15708.80000   0.0000632
    14.33820 16170.91814 15961.38072   0.0000607
    14.34110 16161.32745 15884.00000   0.0000624
    14.34190 16158.68281 16055.98772   0.0000605
    14.34490 16148.77090 16137.70000   0.0000620
    14.34570 16146.12871 16318.70715   0.0000595
    14.34870 16136.22625 15847.00000   0.0000622
    14.34940 16133.91651 15977.48191   0.0000609
    14.35240 16124.02317 15995.60000   0.0000616
    14.35320 16121.38611 15825.17064   0.0000617
    14.35620 16111.50208 15834.90000   0.0000627
    14.35700 16108.86766 15804.46911   0.0000621
    14.35990 16099.32194 16202.10000   0.0000611
    14.36070 16096.69017 15952.18004   0.0000608
    14.36370 16086.82464 15684.00000   0.0000631
    14.36450 16084.19540 15901.77631   0.0000610
    14.36750 16074.33947 15794.30000   0.0000628
    14.36820 16072.04097 16023.28530   0.0000614
    14.37120 16062.19454 15826.50000   0.0000627
    14.37200 16059.56999 15798.66868   0.0000615
    14.37500 16049.73330 16036.10000   0.0000615
    14.37580 16047.11116 15901.47629   0.0000613
    14.37870 16037.61167 15825.80000   0.0000620
    14.37950 16034.99210 15830.97107   0.0000617
    14.38250 16025.17443 16122.00000   0.0000614
    14.38330 16022.55753 16134.59353   0.0000607
    14.38630 16012.74942 15961.90000   0.0000622
    14.38700 16010.46200 16075.38915   0.0000603
    14.39000 16000.66313 16249.90000   0.0000606
    14.39080 15998.05166 16345.40913   0.0000594
    14.39380 15988.26245 16090.90000   0.0000619
    14.39460 15985.65365 16137.29373   0.0000606
    14.39750 15976.20018 16596.40000   0.0000596
    14.39830 15973.59376 16696.63511   0.0000582
    14.40130 15963.82416 16159.30000   0.0000614
    14.40210 15961.22023 16365.91065   0.0000589
    14.40510 15951.46065 16597.90000   0.0000593
    14.40580 15949.18429 16412.11406   0.0000594
    14.40880 15938.42928 16464.30000   0.0000599
    14.40960 15935.83468 16360.91028   0.0000596
    14.41260 15926.11065 16510.80000   0.0000590
    14.41340 15923.51862 16437.41593   0.0000593
    14.41630 15914.12772 16414.30000   0.0000593
    14.41710 15911.53836 16224.60019   0.0000586
    14.42010 15901.83290 16185.30000   0.0000601
    14.42090 15899.24623 16360.01021   0.0000599
    14.42390 15889.55028 15763.90000   0.0000615
    14.42470 15886.96631 16018.48495   0.0000622
    14.42760 15877.60285 16037.60000   0.0000604
    14.42840 15875.02133 15928.37828   0.0000620
    14.43140 15865.34473 15700.70000   0.0000636
    14.43220 15862.76573 15749.36504   0.0000635
    14.43520 15853.09912 15730.80000   0.0000632
    14.43590 15850.84453 16108.59161   0.0000610
    14.43890 15841.18781 16155.60000   0.0000603
    14.43970 15838.61370 15892.57563   0.0000622
    14.44270 15828.96695 15978.70000   0.0000603
    14.44350 15826.39555 16198.79828   0.0000605
    14.44640 15817.07984 15509.30000   0.0000632
    14.44720 15814.51120 15730.66365   0.0000625
    14.45020 15804.88404 15639.10000   0.0000628
    14.45100 15802.31823 15596.05370   0.0000637
    14.45400 15792.70106 15435.80000   0.0000628
    14.45470 15790.45846 15628.85612   0.0000632
    14.45770 15780.85114 15846.40000   0.0000619
    14.45850 15778.29087 15777.26710   0.0000630
    14.46150 15768.69391 15594.50000   0.0000619
    14.46230 15766.13628 15540.34958   0.0000632
    14.46520 15756.86923 15947.00000   0.0000612
    14.46600 15754.31404 15845.27213   0.0000625
    14.46900 15744.73790 15542.10000   0.0000628
    14.46980 15742.18534 15598.45387   0.0000632
    14.47280 15732.61979 15591.10000   0.0000625
    14.47350 15730.38874 15710.36215   0.0000628
    14.47650 15720.83332 15517.50000   0.0000630
    14.47730 15718.28644 15627.25600   0.0000632
    14.48030 15708.74147 15784.20000   0.0000615
    14.48110 15706.19756 15781.96745   0.0000628
    14.48400 15696.98069 15594.20000   0.0000632
    14.48480 15694.43975 15601.35409   0.0000633
    14.48780 15684.91547 15537.30000   0.0000627
    14.48860 15682.37749 15763.16606   0.0000627
    14.49160 15672.86404 15478.40000   0.0000630
    14.49230 15670.64569 15704.56172   0.0000624
    14.49530 15661.14295 15617.00000   0.0000621
    14.49610 15658.61034 15544.04985   0.0000636
    14.49910 15649.11865 15485.20000   0.0000632
    14.49990 15646.58874 15392.43863   0.0000647
    14.50290 15637.10818 15383.60000   0.0000636
    14.50360 15634.89700 15523.34832   0.0000639
    14.50660 15625.42712 15268.60000   0.0000641
    14.50740 15622.90303 15414.34025   0.0000645
    14.51040 15613.44414 15597.80000   0.0000624
    14.51120 15610.92314 15587.05303   0.0000640
    14.51410 15601.78994 15699.10000   0.0000619
    14.51490 15599.27205 15184.02322   0.0000654
    14.51790 15589.83473 15596.30000   0.0000632
    14.51870 15587.31998 15458.04349   0.0000646
    14.52170 15577.89391 15538.60000   0.0000622
    14.52240 15575.69608 15570.35180   0.0000644
    14.52540 15566.28113 15592.30000   0.0000624
    14.52620 15563.77213 15535.44921   0.0000637
    14.52920 15554.36872 15295.20000   0.0000637
    14.53000 15551.86254 15618.75538   0.0000633
    14.53290 15542.78369 15396.10000   0.0000631
    14.53370 15540.28033 15608.15459   0.0000628
    14.53670 15530.89981 15368.90000   0.0000634
    14.53750 15528.39956 15044.21287   0.0000663
    14.54050 15519.03052 15422.70000   0.0000635
    14.54120 15516.84558 15464.04393   0.0000635
    14.54420 15507.48761 15317.50000   0.0000630
    14.54500 15504.99379 15437.64198   0.0000646
    14.54800 15495.64729 15460.60000   0.0000634
    14.54880 15493.15674 15401.33929   0.0000644
    14.55170 15484.13287 15480.10000   0.0000629
    14.55250 15481.64541 15027.61165   0.0000662
    14.55550 15472.32208 15324.90000   0.0000635
    14.55630 15469.83766 15472.04452   0.0000642
    14.55930 15460.52631 15647.00000   0.0000624
    14.56000 15458.35496 15351.73562   0.0000652
    14.56300 15449.05549 15552.40000   0.0000622
    14.56380 15446.57685 15519.14801   0.0000635
    14.56680 15437.28948 15140.80000   0.0000639
    14.56760 15434.81409 15107.11753   0.0000654
    14.57060 15425.53866 15441.90000   0.0000628
    14.57130 15423.37553 15375.53738   0.0000644
    14.57430 15414.11168 15268.70000   0.0000636
    14.57510 15411.64292 15197.32420   0.0000649
    14.57810 15402.39101 15290.00000   0.0000637
    14.57880 15400.23381 15410.43997   0.0000640
    14.58180 15390.99352 15283.50000   0.0000641
    14.58260 15388.53152 15170.42221   0.0000651
    14.58560 15379.30357 15386.20000   0.0000636
    14.58640 15376.84473 15385.73814   0.0000643
    14.58940 15367.62916 15163.40000   0.0000642
    14.59010 15365.48037 15053.71358   0.0000655
    14.59310 15356.27714 15547.40000   0.0000624
    14.59390 15353.82433 15416.54042   0.0000640
    14.59690 15344.63373 15242.10000   0.0000638
    14.59770 15342.18419 15054.71365   0.0000656
    14.60060 15333.31187 15523.00000   0.0000626
    14.60140 15330.86564 15373.43723   0.0000644
    14.60440 15321.69963 15170.30000   0.0000641
    14.60520 15319.25690 15084.01582   0.0000658
    14.60820 15310.10329 15336.00000   0.0000633
    14.60890 15307.96900 15365.33663   0.0000647
    14.61190 15298.82740 15271.50000   0.0000635
    14.61270 15296.39175 15151.12078   0.0000655
    14.61570 15287.26286 15150.90000   0.0000639
    14.61650 15284.83058 15247.62792   0.0000648
    14.61940 15276.01825 15298.00000   0.0000633
    14.62020 15273.58911 15282.53050   0.0000647
    14.62320 15264.48581 15431.40000   0.0000638
    14.62400 15262.05985 15141.22005   0.0000650
    14.62700 15252.96964 15171.80000   0.0000644
    14.62770 15250.84973 15307.93238   0.0000648
    14.63070 15241.77225 15216.70000   0.0000646
    14.63150 15239.35295 15378.13758   0.0000646
    14.63450 15230.28839 15207.90000   0.0000638
    14.63530 15227.87268 15067.51460   0.0000655
    14.63820 15220.63898 15281.20000   0.0000633
    14.63900 15218.64017 15167.32198   0.0000652
    14.64200 15212.06322 15411.30000   0.0000628
    14.64280 15210.80270 15089.71624   0.0000659
    14.64580 15207.83237 15508.40000   0.0000620
    14.64650 15208.21930 15032.01197   0.0000656
    14.64950 15212.98922 15165.60000   0.0000635
    14.65030 15216.17327 15006.61009   0.0000659
    14.65330 15235.80411 15539.00000   0.0000624
    14.65410 15243.70266 15204.62474   0.0000652
    14.65710 15287.90543 15457.00000   0.0000627
    14.65780 15300.37750 15109.91774   0.0000658
    14.66080 15378.75955 15422.10000   0.0000625
    14.66160 15403.28542 15631.05629   0.0000633
    14.66460 15521.34170 15391.90000   0.0000636
    14.66530 15552.78664 15432.64161   0.0000645
    14.66830 15705.61619 15914.10000   0.0000607
    14.66910 15750.24417 15802.66898   0.0000624
    14.67210 15922.70919 15936.30000   0.0000613
    14.67290 15968.62010 15896.27590   0.0000621
    14.67590 16131.12063 16180.80000   0.0000598
    14.67660 16162.99639 16251.10215   0.0000607
    14.67960 16279.51774 15997.70000   0.0000604
    14.68040 16298.59617 15960.58066   0.0000620
    14.68340 16335.51978 16427.30000   0.0000587
    14.68420 16332.87064 16313.90680   0.0000610
    14.68710 16280.30001 16445.60000   0.0000584
    14.68790 16257.38459 16266.40328   0.0000612
    14.69090 16123.81549 16348.60000   0.0000587
    14.69170 16082.64716 16258.00266   0.0000608
    14.69470 15901.96611 15883.50000   0.0000609
    14.69540 15857.64741 15751.46519   0.0000632
    14.69840 15667.30704 15630.70000   0.0000615
    14.69920 15617.94014 15547.35009   0.0000635
    14.70220 15446.62970 15348.70000   0.0000628
    14.70300 15405.95384 15282.73052   0.0000643
    14.70590 15274.27899 15410.00000   0.0000631
    14.70670 15245.01464 15246.32783   0.0000652
    14.70970 15148.41505 15100.30000   0.0000647
    14.71050 15129.03657 14896.30193   0.0000666
    14.71350 15067.24608 15241.10000   0.0000646
    14.71420 15056.16750 14931.80456   0.0000666
    14.71720 15018.55167 14952.50000   0.0000649
    14.71800 15010.46644 15079.31547   0.0000657
    14.72100 15070.73972 15078.40000   0.0000646
    14.72180 15066.05457 15114.61808   0.0000654
    14.72470 15053.49448 14781.40000   0.0000653
    14.72550 15050.51107 14955.10628   0.0000665
    14.72850 15041.14568 14895.30000   0.0000644
    14.72930 15038.92281 15009.11028   0.0000660
    14.73230 15030.62274 15027.50000   0.0000646
    14.73300 15029.06274 15053.61357   0.0000656
    14.73600 15022.41116 14954.80000   0.0000649
    14.73680 15020.65241 15063.81432   0.0000656
    14.73980 15014.10621 14837.20000   0.0000656
    14.74060 15012.37408 14878.00058   0.0000670
    14.74360 15005.93904 15131.30000   0.0000641
    14.74430 15004.44646 15023.91137   0.0000651
    14.74730 14998.12585 14805.50000   0.0000656
    14.74810 14996.45242 14817.59611   0.0000664
    14.75110 14990.25154 15052.00000   0.0000643
    14.75180 14988.81715 15123.51874   0.0000660
    14.75480 14982.73799 14780.50000   0.0000659
    14.75560 14981.13527 14765.69227   0.0000671
    14.75860 14975.18850 15056.30000   0.0000643
    14.75940 14973.62460 14860.29927   0.0000669
    14.76240 14967.81761 14921.40000   0.0000650
    14.76310 14966.48538 14788.29394   0.0000669
    14.76610 14960.82636 15099.70000   0.0000646
    14.76690 14959.34185 14914.30326   0.0000668
    14.76990 14953.84444 14733.70000   0.0000663
    14.77070 14952.40085 15077.71535   0.0000657
    14.77360 14947.25115 14831.00000   0.0000652
    14.77440 14945.84744 14929.90442   0.0000663
    14.77740 14940.70146 14724.80000   0.0000657
    14.77820 14939.34692 14982.40830   0.0000663
    14.78120 14934.39150 14984.20000   0.0000648
    14.78190 14933.25375 14903.00243   0.0000658
    14.78490 14928.49187 14830.60000   0.0000650
    14.78570 14927.24996 14690.48671   0.0000677
    14.78870 14922.70099 14801.40000   0.0000657
    14.78950 14921.52181 14944.30548   0.0000663
    14.79240 14917.33874 14710.50000   0.0000661
    14.79320 14916.22695 14733.08986   0.0000672
    14.79620 14912.14387 14784.20000   0.0000654
    14.79700 14911.09878 14832.69723   0.0000672
    14.80000 14907.28381 14742.90000   0.0000668
    14.80070 14906.42703 14925.80412   0.0000667
    14.80370 14902.89487 15047.80000   0.0000649
    14.80450 14901.98527 14990.60891   0.0000662
    14.80750 14898.76290 14726.60000   0.0000661
    14.80830 14897.93189 14768.39247   0.0000667
    14.81120 14895.13387 14899.30000   0.0000654
    14.81200 14894.39666 14915.20333   0.0000666
    14.81500 14891.84225 14835.40000   0.0000651
    14.81580 14891.20694 14452.96914   0.0000682
    14.81880 14889.02699 14659.50000   0.0000666
    14.81950 14888.56806 14615.08113   0.0000677
    14.82250 14886.77715 14822.90000   0.0000652
    14.82330 14886.37335 14751.79124   0.0000674
    14.82630 14885.02079 14977.20000   0.0000646
    14.82710 14884.74591 14775.89303   0.0000673
    14.83010 14883.88339 14808.10000   0.0000653
    14.83080 14883.75023 14676.78569   0.0000676
    14.83380 14883.41186 14913.60000   0.0000647
    14.83460 14883.38856 14934.30474   0.0000671
    14.83760 14883.63266 14670.70000   0.0000664
    14.83840 14883.75489 14615.18114   0.0000675
    14.84130 14884.59959 14903.60000   0.0000647
    14.84210 14884.89504 14845.89820   0.0000665
    14.84510 14886.43532 14753.20000   0.0000660
    14.84590 14886.92960 14775.89303   0.0000673
    14.84890 14889.20811 14711.10000   0.0000660
    14.84960 14889.83291 15014.31066   0.0000661
    14.85260 14892.89128 14496.80000   0.0000663
    14.85340 14893.84888 14535.07521   0.0000682
    14.85640 14897.79542 14940.70000   0.0000641
    14.85720 14899.02370 14839.29772   0.0000670
    14.86010 14903.80303 14526.60000   0.0000664
    14.86090 14905.28831 14669.28514   0.0000677
    14.86390 14911.34806 14894.50000   0.0000651
    14.86470 14913.12216 14672.78540   0.0000673
    14.86770 14920.43763 14570.00000   0.0000660
    14.86840 14922.24920 14614.58109   0.0000672
    14.87140 14930.94234 14881.80000   0.0000651
    14.87220 14933.39429 14940.50520   0.0000663
    14.87520 14943.62207 14817.30000   0.0000656
    14.87600 14946.52485 14700.58746   0.0000677
    14.87890 14958.02725 14754.40000   0.0000657
    14.87970 14961.44018 15045.71299   0.0000655
    14.88270 14975.20882 14844.80000   0.0000651
    14.88350 14979.20181 14679.18587   0.0000680
    14.88650 14995.11675 15002.90000   0.0000641
    14.88720 14999.18987 15059.11398   0.0000658
    14.89020 15017.50428 14807.60000   0.0000648
    14.89100 15022.85331 14914.40327   0.0000666
    14.89400 15044.03660 15383.90000   0.0000628
    14.89480 15050.13728 15083.91581   0.0000654
    14.89770 15073.76718 15028.30000   0.0000646
    14.89850 15080.65394 14802.29498   0.0000668
    14.90150 15108.86027 14719.00000   0.0000664
    14.90230 15116.72935 14786.39380   0.0000660
    14.90530 15149.30641 14923.10000   0.0000650
    14.90600 15157.30712 14872.90020   0.0000655
    14.90900 15194.64078 14786.90000   0.0000663
    14.90980 15205.28264 14934.60477   0.0000653
    14.91280 15248.34866 14848.90000   0.0000655
    14.91360 15260.76395 14869.99999   0.0000653
    14.91650 15308.73802 14933.50000   0.0000655
    14.91730 15323.26740 15147.72053   0.0000641
    14.92030 15380.73313 14874.50000   0.0000659
    14.92110 15397.74838 14897.70204   0.0000671
    14.92410 15464.99748 14876.90000   0.0000661
    14.92490 15484.67712 14786.59382   0.0000673
    14.92780 15560.99750 14854.80000   0.0000656
    14.92860 15583.59660 14799.89480   0.0000660
    14.93160 15676.77892 14837.70000   0.0000659
    14.93240 15703.10728 15123.51874   0.0000637
    14.93540 15813.93748 14845.80000   0.0000661
    14.93610 15841.34733 15100.61705   0.0000650
    14.93910 15972.79940 15252.20000   0.0000643
    14.93990 16010.67373 15117.51830   0.0000650
    14.94290 16168.41778 15171.00000   0.0000643
    14.94370 16214.64742 15235.32701   0.0000637
    14.94660 16398.47283 15571.60000   0.0000628
    14.94740 16455.52353 15588.55314   0.0000629
    14.95040 16687.21695 15391.30000   0.0000632
    14.95120 16758.52180 15401.23929   0.0000627
    14.95420 17046.56082 15756.80000   0.0000620
    14.95490 17123.99989 15747.96493   0.0000620
    14.95790 17486.92631 15935.90000   0.0000614
    14.95870 17596.07557 16003.58384   0.0000610
    14.96170 18064.06063 16478.30000   0.0000586
    14.96250 18202.73819 16664.13271   0.0000584
    14.96540 18803.43747 16778.40000   0.0000577
    14.96620 18986.53562 17067.66256   0.0000571
    14.96920 19866.68208 17995.30000   0.0000542
    14.97000 20141.87417 18411.06193   0.0000525
    14.97300 21570.31473 19830.50000   0.0000486
    14.97370 22004.93018 20726.73323   0.0000472
    14.97670 24695.34999 23525.00000   0.0000410
    14.97750 25776.55830 24611.32059   0.0000390
    14.98050 31524.42578 29668.20000   0.0000323
    14.98130 33995.79504 32597.91138   0.0000292
    14.98420 45637.56014 43065.10000   0.0000216
    14.98500 50491.29623 48647.59864   0.0000190
    14.98800 73234.31163 70825.10000   0.0000126
    14.98880 81138.16017 83526.37874   0.0000107
    14.99180 116628.84176 126267.00000   0.0000066
    14.99260 127289.54604 148449.98138   0.0000055
    14.99550 168675.18174 212288.00000   0.0000036
    14.99630 180148.48165 237448.56492   0.0000031
    14.99930 214649.98493 287237.00000   0.0000024
    15.00010 221793.76346 300160.20392   0.0000023
    15.00300 228190.31084 308089.00000   0.0000022
    15.00380 225591.66053 305485.59786   0.0000022
    15.00680 200055.50004 273732.00000   0.0000026
    15.00760 189893.51111 256208.95269   0.0000028
    15.01060 148089.77726 201517.00000   0.0000038
    15.01140 136707.13305 178041.17034   0.0000044
    15.01430 98096.43112 119383.00000   0.0000071
    15.01510 89362.06064 101383.49970   0.0000085
    15.01810 60894.21605 65948.30000   0.0000136
    15.01890 55285.90762 55358.59507   0.0000166
    15.02180 39498.71498 39167.10000   0.0000237
    15.02260 36258.03417 34132.12488   0.0000277
    15.02560 28288.77451 26974.90000   0.0000353
    15.02640 26689.74205 24666.22465   0.0000390
    15.02940 23101.40459 21421.50000   0.0000452
    15.03020 22376.88866 20571.72176   0.0000472
    15.03310 20655.90682 18693.70000   0.0000513
    15.03390 20291.99820 18163.04358   0.0000529
    15.03690 19237.87421 17139.50000   0.0000569
    15.03770 19013.26909 16761.23989   0.0000583
    15.04070 18298.75819 15791.40000   0.0000611
    15.04140 18159.11040 15865.77365   0.0000613
    15.04440 17617.33002 15563.90000   0.0000625
    15.04520 17496.40496 15582.25268   0.0000624
    15.04820 17076.44802 15103.90000   0.0000642
    15.04900 16979.97589 14987.80870   0.0000652
    15.05190 16657.73106 14884.40000   0.0000656
    15.05270 16577.63638 14969.30733   0.0000647
    15.05570 16308.25802 14743.40000   0.0000657
    15.05650 16241.96532 14865.99969   0.0000651
    15.05950 16021.41681 14814.10000   0.0000659
    15.06030 15966.13027 14830.09704   0.0000654
    15.06320 15788.63220 14493.20000   0.0000670
    15.06400 15742.83565 14570.87786   0.0000667
    15.06700 15587.05333 14601.90000   0.0000666
    15.06780 15548.64175 14457.56948   0.0000674
    15.07070 15419.78542 14481.20000   0.0000674
    15.07150 15387.20302 14374.26332   0.0000682
    15.07450 15272.14167 14599.30000   0.0000671
    15.07530 15244.21977 14571.37790   0.0000672
    15.07830 15144.39165 14553.80000   0.0000672
    15.07910 15120.16679 14536.67533   0.0000670
    15.08200 15035.98559 14502.00000   0.0000672
    15.08280 15014.30628 14350.36155   0.0000678
    15.08580 14942.72065 14208.70000   0.0000688
    15.08660 14923.40595 14542.67577   0.0000670
    15.08950 14857.92233 14323.30000   0.0000674
    15.09030 14840.51967 14651.48382   0.0000664
    15.09330 14780.12352 14374.00000   0.0000672
    15.09410 14764.65680 14277.85618   0.0000682
    15.09710 14710.34392 14209.60000   0.0000681
    15.09790 14696.50755 14271.75573   0.0000681
    15.10080 14648.95975 14153.80000   0.0000676
    15.10160 14636.50638 14082.04170   0.0000689
    15.10460 14591.73874 14245.10000   0.0000676
    15.10540 14580.46638 14234.05294   0.0000681
    15.10830 14540.90308 14237.20000   0.0000684
    15.10910 14530.62588 14136.54573   0.0000687
    15.11210 14493.16704 14225.60000   0.0000679
    15.11290 14483.66435 14139.04592   0.0000697
    15.11590 14449.26107 14238.20000   0.0000677
    15.11670 14440.44468 13925.73014   0.0000703
    15.11960 14409.74626 14254.90000   0.0000678
    15.12040 14401.49968 14497.87246   0.0000679
    15.12340 14372.07368 14090.30000   0.0000693
    15.12420 14364.42177 14083.84183   0.0000690
    15.12710 14337.90993 14009.10000   0.0000704
    15.12790 14330.80382 14302.45800   0.0000678
    15.13090 14305.12183 14139.60000   0.0000685
    15.13170 14298.49817 14264.05516   0.0000680
    15.13470 14274.41015 14034.40000   0.0000709
    15.13550 14268.21425 14400.96529   0.0000669
    15.13840 14246.28048 13945.90000   0.0000700
    15.13920 14240.46534 14090.64234   0.0000685
    15.14220 14219.07121 14195.90000   0.0000682
    15.14300 14213.56952 14310.85863   0.0000679
    15.14590 14194.03319 14031.10000   0.0000700
    15.14680 14188.13861 14048.63923   0.0000691
    15.14970 14169.64128 14104.10000   0.0000692
    15.15050 14164.64228 14349.16146   0.0000673
    15.15350 14146.47192 14110.90000   0.0000686
    15.15430 14141.70559 13997.13542   0.0000700
    15.15720 14124.97913 14242.80000   0.0000680
    15.15800 14120.44711 14311.05864   0.0000676
    15.16100 14103.90351 13808.10000   0.0000710
    15.16180 14099.58445 13939.43115   0.0000703
    15.16470 14084.26834 14172.40000   0.0000687
    15.16560 14079.62759 14118.74441   0.0000687
    15.16850 14064.94176 13904.90000   0.0000703
    15.16930 14060.99361 13925.83014   0.0000696
    15.17230 14046.39689 14130.00000   0.0000696
    15.17310 14042.60773 14119.04444   0.0000686
    15.17600 14029.04542 13928.70000   0.0000701
    15.17680 14025.37942 14095.04266   0.0000684
    15.17980 14011.87093 14045.10000   0.0000695
    15.18060 14008.32805 14234.45297   0.0000676
    15.18350 13995.73594 14167.40000   0.0000694
    15.18440 13991.87830 13841.42390   0.0000701
    15.18730 13979.72198 14224.90000   0.0000682
    15.18810 13976.40909 14429.76742   0.0000668
    15.19110 13964.23484 13920.20000   0.0000703
    15.19190 13961.03370 13781.81949   0.0000702
    15.19480 13949.62564 14070.20000   0.0000693
    15.19560 13946.52860 13895.02787   0.0000701
    15.19860 13935.07555 13821.10000   0.0000707
    15.19940 13932.07577 14026.43759   0.0000698
    15.20230 13921.32103 14056.30000   0.0000693
    15.20320 13918.04697 14055.83976   0.0000701
    15.20610 13907.60352 13805.70000   0.0000710
    15.20690 13904.76923 13939.43115   0.0000697
    15.20990 13894.26583 14226.90000   0.0000679
    15.21070 13891.50365 14088.24216   0.0000692
    15.21360 13881.62496 13959.40000   0.0000696
    15.21440 13878.92654 13955.73236   0.0000693
    15.21740 13868.97644 14252.00000   0.0000681
    15.21820 13866.34816 13864.42560   0.0000693
    15.22110 13856.97096 13945.00000   0.0000704
    15.22200 13854.09121 13930.43048   0.0000698
    15.22490 13844.94438 14179.20000   0.0000689
    15.22570 13842.45047 14319.75928   0.0000678
    15.22870 13833.21171 13783.90000   0.0000710
    15.22950 13830.78098 14008.73628   0.0000695
    15.23240 13822.05727 14124.50000   0.0000688
    15.23330 13819.39057 14268.55550   0.0000681
    15.23620 13810.87360 13945.40000   0.0000697
    15.23700 13808.55764 14177.84879   0.0000686
    15.24000 13799.95266 14508.20000   0.0000674
    15.24080 13797.68788 14490.47191   0.0000669
    15.24370 13789.56365 14430.00000   0.0000673
    15.24450 13787.34480 14428.86736   0.0000675
    15.24750 13779.13558 14391.30000   0.0000674
    15.24830 13776.96561 14490.97195   0.0000669
    15.25120 13769.21269 14173.60000   0.0000687
    15.25210 13766.82876 14304.25814   0.0000679
    15.25500 13759.25349 14351.40000   0.0000681
    15.25580 13757.18492 14333.76032   0.0000681
    15.25880 13749.52581 14152.40000   0.0000688
    15.25960 13747.50797 14113.94406   0.0000693
    15.26250 13740.27342 14125.00000   0.0000685
    15.26330 13738.30537 14208.25103   0.0000682
    15.26630 13730.99698 14054.80000   0.0000685
    15.26710 13729.07789 13938.43108   0.0000695
    15.27000 13722.18533 13856.30000   0.0000702
    15.27090 13720.07734 14040.33861   0.0000693
    15.27380 13713.36118 13753.40000   0.0000718
    15.27460 13711.53191 13706.61393   0.0000705
    15.27760 13704.76680 13756.60000   0.0000710
    15.27840 13702.98381 13980.83421   0.0000696
    15.28130 13696.62233 13604.70000   0.0000717
    15.28210 13694.88662 13732.01581   0.0000709
    15.28510 13688.49129 13711.60000   0.0000716
    15.28590 13686.80707 13822.02246   0.0000701
    15.28880 13600.82178 13391.30000   0.0000726
    15.28970 13599.48737 13776.51910   0.0000715
    15.29260 13595.25623 13772.60000   0.0000711
    15.29340 13594.10784 13990.93496   0.0000700
    15.29640 13589.87096 13704.90000   0.0000705
    15.29720 13588.76323 13580.20458   0.0000718
    15.30010 13584.81363 13653.50000   0.0000714
    15.30090 13583.74939 13911.92912   0.0000702
    15.30390 13579.83081 13580.60000   0.0000715
    15.30470 13578.81289 13842.22396   0.0000699
    15.30760 13575.20379 13565.60000   0.0000719
    15.30850 13574.11294 13727.01544   0.0000713
    15.31140 13570.70005 13689.40000   0.0000718
    15.31220 13569.78305 13671.11130   0.0000708
    15.31520 13566.47363 13681.30000   0.0000711
    15.31600 13565.61534 13669.71120   0.0000710
    15.31890 13562.65092 13615.80000   0.0000718
    15.31980 13561.76497 13620.10753   0.0000711
    15.32270 13559.05816 13669.80000   0.0000715
    15.32350 13558.34897 13754.31746   0.0000702
    15.32640 13555.91949 13522.70000   0.0000722
    15.32730 13555.21751 13516.19984   0.0000722
    15.33020 13553.10606 13574.90000   0.0000719
    15.33100 13552.57792 13801.42094   0.0000700
    15.33400 13550.75725 13506.60000   0.0000724
    15.33480 13550.33738 13665.41088   0.0000714
    15.33770 13548.98443 13751.50000   0.0000702
    15.33860 13548.63636 13780.11937   0.0000705
    15.34150 13547.74390 13532.00000   0.0000725
    15.34230 13547.55978 13585.90500   0.0000709
    15.34520 13547.17885 13561.80000   0.0000721
    15.34610 13547.13192 13706.91395   0.0000700
    15.34900 13547.34802 13295.30000   0.0000736
    15.34980 13547.47972 13452.19511   0.0000718
    15.35280 13548.38938 13600.20000   0.0000733
    15.35360 13548.72905 13636.70876   0.0000712
    15.35650 13550.36981 13429.00000   0.0000724
    15.35740 13551.01708 13774.61896   0.0000699
    15.36030 13553.55051 13510.10000   0.0000723
    15.36110 13554.40310 13605.50645   0.0000714
    15.36400 13557.93964 13687.20000   0.0000718
    15.36490 13559.26709 13409.09192   0.0000727
    15.36780 13564.05944 13360.80000   0.0000725
    15.36860 13565.59591 13740.91647   0.0000706
    15.37160 13572.07289 13451.20000   0.0000722
    15.37240 13574.02964 13660.61052   0.0000708
    15.37530 13582.05312 13538.00000   0.0000719
    15.37620 13584.80702 13658.11034   0.0000706
    15.37910 13594.99431 13300.70000   0.0000744
    15.37990 13598.05078 13668.11108   0.0000703
    15.38280 13610.83042 13408.30000   0.0000722
    15.38370 13615.20919 13901.02831   0.0000697
    15.38660 13631.36396 13359.40000   0.0000730
    15.38740 13636.37336 13614.50711   0.0000714
    15.39040 13657.86606 13649.30000   0.0000721
    15.39120 13664.56795 13870.32604   0.0000706
    15.39410 13692.46702 13544.70000   0.0000712
    15.39500 13703.37670 13905.42863   0.0000699
    15.39790 13744.60353 13926.40000   0.0000705
    15.39870 13759.88113 13796.22056   0.0000712
    15.40160 13827.66023 13737.70000   0.0000704
    15.40250 13855.98743 13838.62369   0.0000704
    15.40540 13978.88991 14101.60000   0.0000689
    15.40620 14022.15323 14457.76949   0.0000677
    15.40920 14260.02590 13955.30000   0.0000695
    15.41000 14336.40307 14625.98194   0.0000670
    15.41290 14757.10122 15020.40000   0.0000649
    15.41380 14916.93239 15278.03017   0.0000643
    15.41670 15637.56028 15604.60000   0.0000621
    15.41750 15883.15925 16075.98920   0.0000605
    15.42040 17006.44467 16902.80000   0.0000571
    15.42130 17439.90272 17798.71664   0.0000547
    15.42420 19067.04969 18419.20000   0.0000523
    15.42510 19673.89549 19543.44570   0.0000499
    15.42800 21801.81762 20956.70000   0.0000462
    15.42880 22463.58339 21821.81424   0.0000445
    15.43170 24932.81278 23652.20000   0.0000404
    15.43260 25714.27536 24879.04039   0.0000386
    15.43550 28232.04209 27401.50000   0.0000355
    15.43630 28863.36330 28452.70475   0.0000337
    15.43920 30790.37777 30429.50000   0.0000313
    15.44010 31292.09085 30730.67326   0.0000310
    15.44300 32152.51685 32219.90000   0.0000292
    15.44390 32284.20386 32416.69798   0.0000294
    15.44680 31840.35732 31636.50000   0.0000300
    15.44760 31580.21741 31345.71876   0.0000305
    15.45050 30094.24935 31158.00000   0.0000300
    15.45140 29507.07123 30632.56600   0.0000309
    15.45430 27455.36791 28679.80000   0.0000330
    15.45510 26854.06777 27918.36522   0.0000341
    15.45800 24843.45262 26243.20000   0.0000361
    15.45890 24287.24373 24915.14306   0.0000388
    15.46180 22860.49348 22777.60000   0.0000420
    15.46270 22560.96385 22344.65291   0.0000430
    15.46550 22102.56976 21736.70000   0.0000440
    15.46640 22129.19800 21311.47649   0.0000454
    15.46930 22762.12255 21263.70000   0.0000448
    15.47020 23139.94350 21947.72355   0.0000441
    15.47310 24823.85433 23536.00000   0.0000408
    15.47390 25410.58813 24727.42918   0.0000387
    15.47680 27820.02963 26290.30000   0.0000363
    15.47770 28617.65913 28108.67930   0.0000338
    15.48060 31215.22860 30760.30000   0.0000309
    15.48150 31978.25222 31821.05392   0.0000298
    15.48430 33993.41358 33794.30000   0.0000279
    15.48520 34549.40164 34879.98020   0.0000274
    15.48810 35440.40816 35581.60000   0.0000264
    15.48900 35554.64629 35525.32794   0.0000266
    15.49190 34922.80446 34863.00000   0.0000270
    15.49270 34570.64630 34237.53267   0.0000276
    15.49560 32646.22491 32909.50000   0.0000285
    15.49650 31876.28613 31562.13476   0.0000300
    15.49940 29129.22806 29309.20000   0.0000322
    15.50030 28206.78763 28317.69476   0.0000336
    15.50310 25339.72705 25643.80000   0.0000368
    15.50400 24454.83225 24246.09357   0.0000400
    15.50690 21754.52868 22106.30000   0.0000436
    15.50780 21006.18056 21248.37182   0.0000450
    15.51070 18864.49263 19544.60000   0.0000504
    15.51150 18349.76222 18958.70244   0.0000504
    15.51440 16826.64410 17126.70000   0.0000558
    15.51530 16419.00017 17000.35758   0.0000568
    15.51820 15446.33808 16057.80000   0.0000601
    15.51910 15194.81751 15537.64938   0.0000629
    15.52190 14631.31677 14898.90000   0.0000651
    15.52280 14491.05090 14563.67733   0.0000663
    15.52570 14156.01880 14501.00000   0.0000669
    15.52660 14081.73475 14319.45926   0.0000684
    15.52950 13897.21630 13989.20000   0.0000689
    15.53040 13857.84993 13928.73036   0.0000695
    15.53320 13757.25631 13894.30000   0.0000691
    15.53410 13734.37106 13912.42915   0.0000701
    15.53700 13671.82566 13690.40000   0.0000706
    15.53790 13656.58812 13540.50164   0.0000718
    15.54070 13616.19976 13788.90000   0.0000703
    15.54160 13604.98337 13633.00848   0.0000718
    15.54450 13574.12359 13467.10000   0.0000716
    15.54540 13565.48064 13328.18593   0.0000728
    15.54830 13541.35199 13548.00000   0.0000709
    15.54920 13534.48790 13376.58951   0.0000731
    15.55200 13515.63719 13266.70000   0.0000723
    15.55290 13510.12623 13413.29223   0.0000725
    15.55580 13494.17976 13459.90000   0.0000713
    15.55670 13489.74247 13359.68826   0.0000729
    15.55950 13477.26227 13019.60000   0.0000740
    15.56040 13473.72299 13310.58463   0.0000734
    15.56330 13463.43629 13245.40000   0.0000735
    15.56420 13460.68501 13510.19940   0.0000726
    15.56710 13452.80539 13183.90000   0.0000728
    15.56800 13450.72413 13183.97527   0.0000744
    15.57080 13445.18732 13345.60000   0.0000724
    15.57170 13443.71938 13367.58885   0.0000730
    15.57460 13439.96037 13068.30000   0.0000740
    15.57550 13439.09978 13178.37485   0.0000743
    15.57830 13437.30054 13160.50000   0.0000732
    15.57920 13437.00269 13217.37774   0.0000732
    15.58210 13436.96537 13410.40000   0.0000714
    15.58300 13437.23554 13147.77259   0.0000736
    15.58590 13439.03356 13344.50000   0.0000717
    15.58680 13439.86115 13377.18956   0.0000724
    15.58960 13443.37553 13346.50000   0.0000722
    15.59050 13444.74493 13039.66459   0.0000735
    15.59340 13450.29317 13191.80000   0.0000732
    15.59430 13452.28803 13251.28025   0.0000728
    15.59710 13459.54292 13005.70000   0.0000743
    15.59800 13462.18175 13059.86609   0.0000746
    15.60090 13471.77215 13268.20000   0.0000733
    15.60180 13475.12441 13209.57716   0.0000732
    15.60470 13486.98880 13097.50000   0.0000741
    15.60560 13491.12730 13078.86749   0.0000738
    15.60840 13504.97794 13181.30000   0.0000725
    15.60930 13509.93514 13403.99154   0.0000722
    15.61220 13527.08763 13050.50000   0.0000741
    15.61310 13532.92938 13076.56732   0.0000748
    15.61590 13552.54082 13156.30000   0.0000727
    15.61680 13559.30648 13105.86949   0.0000753
    15.61970 13583.21100 12948.30000   0.0000742
    15.62060 13591.07198 13254.18046   0.0000732
    15.62340 13618.11773 13256.30000   0.0000729
    15.62440 13628.35472 13345.98725   0.0000746
    15.62720 13659.93441 13264.00000   0.0000727
    15.62810 13670.77955 13079.56754   0.0000747
    15.63100 13708.77833 13121.90000   0.0000733
    15.63190 13721.55523 13191.77584   0.0000734
    15.63470 13764.19794 13105.90000   0.0000740
    15.63560 13779.28012 12985.76060   0.0000757
    15.63850 13830.81636 13346.30000   0.0000721
    15.63940 13848.62663 13188.17558   0.0000741
    15.64220 13907.23428 12906.60000   0.0000747
    15.64320 13930.20364 13194.77607   0.0000735
    15.64600 13999.61177 13480.00000   0.0000729
    15.64690 14023.76136 13401.99139   0.0000724
    15.64980 14109.25386 13167.90000   0.0000735
    15.65070 14137.68605 13304.18416   0.0000737
    15.65350 14236.46447 13516.90000   0.0000715
    15.65440 14270.25928 13634.60860   0.0000715
    15.65730 14393.25395 13621.40000   0.0000718
    15.65820 14434.51655 13427.39327   0.0000728
    15.66100 14577.89371 13432.30000   0.0000719
    15.66200 14634.47911 13519.60009   0.0000728
    15.66480 14809.79754 13824.90000   0.0000692
    15.66570 14873.45016 13685.91240   0.0000714
    15.66860 15097.32981 14104.60000   0.0000680
    15.66950 15178.07629 14281.95649   0.0000683
    15.67230 15450.45735 14485.40000   0.0000660
    15.67320 15551.42146 14838.19764   0.0000662
    15.67610 15914.20701 15424.80000   0.0000627
    15.67700 16043.55275 15751.06516   0.0000615
    15.67980 16507.88018 16323.00000   0.0000582
    15.68080 16697.65113 16686.93439   0.0000584
    15.68360 17356.18783 18142.00000   0.0000525
    15.68450 17596.17380 19011.10632   0.0000509
    15.68740 18697.51935 20473.50000   0.0000464
    15.68830 19118.30168 21657.30207   0.0000446
    15.69110 21128.43395 24795.60000   0.0000380
    15.69200 22024.53697 26846.98597   0.0000356
    15.69490 26400.24903 31243.90000   0.0000301
    15.69580 28445.46214 34979.88759   0.0000272
    15.69860 37111.75319 43983.70000   0.0000209
    15.69960 41855.04634 49745.07982   0.0000185
    15.70240 58240.52180 64914.80000   0.0000139
    15.70330 65366.24220 76972.49393   0.0000116
    15.70620 91813.23992 106593.00000   0.0000081
    15.70710 101272.72290 127514.43270   0.0000065
    15.70990 132111.82145 168574.00000   0.0000048
    15.71080 141790.81836 189719.03420   0.0000041
    15.71370 167151.38931 222163.00000   0.0000033
    15.71460 173178.87833 231199.10263   0.0000032
    15.71740 175919.37755 227143.00000   0.0000033
    15.71840 173359.79622 217896.11855   0.0000035
    15.72120 152406.53613 200435.00000   0.0000038
    15.72210 143487.78571 188240.92485   0.0000041
    15.72490 112971.91191 168262.00000   0.0000047
    15.72590 102041.61408 156689.59089   0.0000051
    15.72870 74113.13583 134440.00000   0.0000061
    15.72970 65922.91766 121608.99585   0.0000070
    15.73250 46481.20401 93868.70000   0.0000091
    15.73340 42148.39055 76722.97547   0.0000116
    15.73620 31183.12873 49481.20000   0.0000186
    15.73720 28546.22592 40471.19380   0.0000231
    15.74000 23293.56897 30216.10000   0.0000312
    15.74090 22119.82472 26908.99055   0.0000356
    15.74370 19702.79853 23072.90000   0.0000416
    15.74470 19063.33086 21367.78065   0.0000452
    15.74750 17864.35513 18792.40000   0.0000513
    15.74850 17517.22170 18159.94336   0.0000533
    15.75130 16797.51566 16652.90000   0.0000574
    15.75220 16600.29394 16513.42156   0.0000584
    15.75500 16086.50151 15217.70000   0.0000634
    15.75600 15929.42758 14937.60499   0.0000644
    15.75880 15541.38985 14634.80000   0.0000665
    15.75970 15434.15082 14535.77526   0.0000668
    15.76250 15128.37743 13853.70000   0.0000704
    15.76350 15034.95100 13964.93304   0.0000706
    15.76630 14792.60026 13670.50000   0.0000702
    15.76730 14716.51358 13663.31072   0.0000715
    15.77010 14521.10145 13487.40000   0.0000716
    15.77100 14464.33446 13249.88014   0.0000736
    15.77380 14303.85426 13398.30000   0.0000735
    15.77480 14250.99453 13459.99568   0.0000729
    15.77760 14117.97346 13258.20000   0.0000726
    15.77850 14077.67226 12870.05204   0.0000756
    15.78130 13965.61878 13082.30000   0.0000740
    15.78230 13928.14906 13335.98651   0.0000734
    15.78510 13832.58165 12958.90000   0.0000746
    15.78610 13800.88047 12928.75639   0.0000748
    15.78880 13721.36507 13211.70000   0.0000729
    15.78980 13694.27487 12870.55208   0.0000759
    15.79260 13622.58485 12606.20000   0.0000767
    15.79360 13599.22415 13005.96210   0.0000747
    15.79640 13536.79772 13007.30000   0.0000740
    15.79730 13518.31820 12983.66045   0.0000752
    15.80010 13463.50325 12970.50000   0.0000744
    15.80110 13445.18301 12549.62834   0.0000785
    15.80390 13396.84110 12761.90000   0.0000755
    15.80490 13380.50131 12826.74884   0.0000759
    15.80760 13339.07268 12597.90000   0.0000767
    15.80860 13324.33827 12873.25228   0.0000760
    15.81140 13285.94863 12861.10000   0.0000754
    15.81240 13272.77355 12680.43802   0.0000772
    15.81520 13238.21030 12810.00000   0.0000758
    15.81610 13227.58281 12814.44793   0.0000762
    15.81890 13196.15711 12906.40000   0.0000743
    15.81990 13185.51563 12724.14125   0.0000768
    15.82270 13156.92654 12501.50000   0.0000770
    15.82370 13147.28760 12608.23268   0.0000777
    15.82640 13122.10190 12829.50000   0.0000757
    15.82740 13113.27212 12667.83708   0.0000763
    15.83020 13089.35803 12722.40000   0.0000758
    15.83120 13081.54258 12567.12964   0.0000782
    15.83400 13059.58673 12674.80000   0.0000767
    15.83490 13052.79108 12748.54306   0.0000768
    15.83770 13032.52118 12518.00000   0.0000777
    15.83870 13025.50207 12581.63071   0.0000778
    15.84150 13006.74862 12814.40000   0.0000757
    15.84250 13000.22346 12974.75979   0.0000769
    15.84520 12983.40827 12517.00000   0.0000775
    15.84620 12977.35801 12383.91608   0.0000787
    15.84900 12956.87771 12572.10000   0.0000768
    15.85000 12951.26883 12790.14613   0.0000764
    15.85270 12936.57261 12445.10000   0.0000761
    15.85370 12931.33738 12598.83198   0.0000782
    15.85650 12917.01862 12829.80000   0.0000751
    15.85750 12912.11104 12706.23993   0.0000764
    15.86030 12898.65970 12822.80000   0.0000759
    15.86130 12894.02279 12557.52893   0.0000774
    15.86400 12884.94851 12786.10000   0.0000754
    15.86500 12880.56741 12690.53876   0.0000768
    15.86780 12868.65269 12612.30000   0.0000771
    15.86880 12864.49764 12519.32610   0.0000792
    15.87150 12853.61978 12667.40000   0.0000771
    15.87250 12849.66418 12581.73072   0.0000770
    15.87530 12838.95836 12731.20000   0.0000759
    15.87630 12835.21082 12705.23985   0.0000769
    15.87910 12825.01697 12882.10000   0.0000754
    15.88010 12821.45823 12408.11787   0.0000795
    15.88280 12812.07195 12709.70000   0.0000763
    15.88380 12808.68496 12637.43484   0.0000764
    15.88660 12799.37470 12927.60000   0.0000749
    15.88760 12796.14477 12548.92829   0.0000784
    15.89030 12787.55602 12399.30000   0.0000789
    15.89130 12784.45364 12495.12431   0.0000776
    15.89410 12775.91974 12921.80000   0.0000750
    15.89510 12768.01006 12710.34023   0.0000766
    15.89790 12759.89126 12665.60000   0.0000765
    15.89890 12757.04517 12504.72502   0.0000777
    15.90160 12749.52089 12828.70000   0.0000761
    15.90260 12746.77266 12668.23712   0.0000772
    15.90540 12739.26293 12464.40000   0.0000777
    15.90640 12736.61772 12540.22765   0.0000776
    15.90910 12729.62986 12624.40000   0.0000764
    15.91010 12727.08264 12750.24318   0.0000762
    15.91290 12720.07680 12641.30000   0.0000763
    15.91390 12717.62051 12493.22417   0.0000778
    15.91660 12711.08189 12655.60000   0.0000764
    15.91770 12708.46200 12708.34008   0.0000770
    15.92040 12702.13515 12456.30000   0.0000777
    15.92140 12699.83702 12474.82281   0.0000779
    15.92420 12693.48093 12641.30000   0.0000766
    15.92520 12691.24983 12673.73752   0.0000785
    15.92790 12685.30658 12547.50000   0.0000774
    15.92890 12683.13538 12515.72583   0.0000781
    15.93170 12677.15313 12464.20000   0.0000777
    15.93270 12675.04153 12654.13607   0.0000766
    15.93540 12669.43678 12592.90000   0.0000770
    15.93650 12667.17713 12353.41383   0.0000790
    15.93920 12661.72719 12714.80000   0.0000760
    15.94020 12659.73132 12662.03666   0.0000759
    15.94300 12654.22410 12546.00000   0.0000771
    15.94400 12652.28332 12214.00351   0.0000793
    15.94670 12647.10549 12641.80000   0.0000770
    15.94770 12645.21679 12632.73449   0.0000766
    15.95050 12639.97983 12597.30000   0.0000764
    15.95150 12638.13963 12443.62050   0.0000780
    15.95420 12633.21553 12490.60000   0.0000778
    15.95520 12631.41610 12564.62945   0.0000772
    15.95800 12626.43368 12676.00000   0.0000767
    15.95900 12624.67553 12259.90691   0.0000787
    15.96170 12619.98581 12750.10000   0.0000762
    15.96280 12618.09478 12384.51613   0.0000789
    15.96550 12613.51649 12601.80000   0.0000766
    15.96650 12611.83511 12369.21500   0.0000787
    15.96930 12607.19662 12502.10000   0.0000780
    15.97030 12605.55567 12370.61510   0.0000789
    15.97300 12601.18142 12360.80000   0.0000804
    15.97400 12599.57946 12322.01150   0.0000789
    15.97680 12595.14240 12344.60000   0.0000792
    15.97780 12593.57852 12268.50755   0.0000792
    15.98050 12589.39425 12493.90000   0.0000777
    15.98160 12587.71369 12519.42611   0.0000777
    15.98430 12583.62554 12481.20000   0.0000775
    15.98530 12582.13095 12377.61562   0.0000779
    15.98800 12578.13545 12424.50000   0.0000782
    15.98910 12576.52670 12388.71644   0.0000781
    15.99180 12572.62494 12480.70000   0.0000783
    15.99280 12571.19410 12628.03414   0.0000762
    15.99560 12567.24418 12471.70000   0.0000782
    15.99660 12565.84642 12416.71851   0.0000787
    15.99930 12497.28150 12509.10000   0.0000773
    16.00040 12496.28522 12398.01713   0.0000802
    16.00310 12493.86370 12733.10000   0.0000760
    16.00410 12492.97541 12428.21936   0.0000775
    16.00680 12490.59871 12583.40000   0.0000767
    16.00790 12489.64279 12442.42041   0.0000779
    16.01060 12487.31813 12236.90000   0.0000787
    16.01160 12486.46933 12385.81622   0.0000786
    16.01440 12484.11760 12539.60000   0.0000773
    16.01540 12483.29045 12535.42729   0.0000777
    16.01810 12481.08585 12487.70000   0.0000773
    16.01920 12480.20147 12334.61243   0.0000783
    16.02190 12478.06783 12569.60000   0.0000774
    16.02290 12477.28911 12314.11092   0.0000781
    16.02560 12475.23346 12388.00000   0.0000780
    16.02670 12474.40884 12275.90809   0.0000788
    16.02940 12472.44186 12554.80000   0.0000773
    16.03040 12471.72765 12304.91024   0.0000789
    16.03310 12469.85367 12397.30000   0.0000781
    16.03420 12469.11265 12326.51184   0.0000783
    16.03690 12467.34749 12539.90000   0.0000773
    16.03800 12466.65761 12532.82710   0.0000768
    16.04070 12465.01691 12535.90000   0.0000773
    16.04170 12464.44239 12360.41434   0.0000777
    16.04440 12462.94560 12519.00000   0.0000773
    16.04550 12462.37297 12487.82377   0.0000770
    16.04820 12461.04548 12458.90000   0.0000775
    16.04920 12460.58761 12410.71806   0.0000777
    16.05190 12459.45295 12546.00000   0.0000768
    16.05300 12459.02879 12606.93258   0.0000773
    16.05570 12458.12453 12552.40000   0.0000770
    16.05680 12457.79450 12450.82103   0.0000771
    16.05950 12457.16223 12473.50000   0.0000781
    16.06050 12456.96993 12595.73175   0.0000768
    16.06320 12456.63925 12488.20000   0.0000768
    16.06430 12456.57422 12232.70490   0.0000792
    16.06700 12456.61163 12498.30000   0.0000775
    16.06800 12456.71421 12439.82022   0.0000776
    16.07070 12457.17758 12409.50000   0.0000780
    16.07180 12457.50476 12423.61902   0.0000771
    16.07450 12458.52469 12305.40000   0.0000788
    16.07560 12459.09638 12318.71126   0.0000778
    16.07820 12460.73436 12600.40000   0.0000773
    16.07930 12461.58975 12445.72065   0.0000775
    16.08200 12464.13826 12537.10000   0.0000771
    16.08310 12465.36111 12786.54587   0.0000756
    16.08580 12468.99369 12550.20000   0.0000769
    16.08680 12470.50097 12429.21943   0.0000778
    16.08950 12475.49574 12849.00000   0.0000768
    16.09060 12477.77735 12838.64972   0.0000758
    16.09330 12484.53121 12737.30000   0.0000760
    16.09440 12487.66592 12729.74167   0.0000763
    16.09700 12496.32049 12958.30000   0.0000746
    16.09810 12500.61402 13139.07194   0.0000727
    16.10080 12512.58865 13075.20000   0.0000735
    16.10190 12518.50747 12758.34378   0.0000758
    16.10450 12534.22964 13492.30000   0.0000708
    16.10560 12542.29604 13279.38232   0.0000720
    16.10830 12565.37852 12965.20000   0.0000744
    16.10940 12577.06443 12964.55904   0.0000741
    16.11210 12612.94828 13299.20000   0.0000720
    16.11310 12629.93973 13139.47197   0.0000736
    16.11580 12694.80285 13136.60000   0.0000738
    16.11690 12729.53953 13017.86298   0.0000741
    16.11960 12868.06511 13464.60000   0.0000714
    16.12070 12941.69992 13300.38388   0.0000723
    16.12330 13231.65521 13479.40000   0.0000734
    16.12440 13397.15919 13547.70217   0.0000716
    16.12710 13983.32566 14286.60000   0.0000675
    16.12820 14304.97933 14539.07551   0.0000661
    16.13080 15242.44860 15341.20000   0.0000629
    16.13190 15741.69302 16244.30165   0.0000591
    16.13460 17068.93468 18073.60000   0.0000527
    16.13570 17639.32818 18946.60155   0.0000515
    16.13840 18954.27627 19928.60000   0.0000473
    16.13950 19364.67483 20301.30176   0.0000472
    16.14210 19939.61797 20995.60000   0.0000452
    16.14320 19960.46167 20704.03155   0.0000462
    16.14590 19385.30930 20066.50000   0.0000485
    16.14700 18983.66257 20113.28785   0.0000482
    16.14960 17720.21830 18995.80000   0.0000498
    16.15070 17146.21418 18089.73816   0.0000530
    16.15340 15803.73216 16662.50000   0.0000578
    16.15450 15302.47475 15848.97241   0.0000602
    16.15720 14301.81431 15307.80000   0.0000629
    16.15830 13978.15778 14634.88259   0.0000655
    16.16090 13390.99554 13920.60000   0.0000694
    16.16200 13223.50253 13723.91521   0.0000698
    16.16470 12908.35940 13482.40000   0.0000716
    16.16580 12831.37125 13405.89168   0.0000723
    16.16840 12690.77663 13071.60000   0.0000740
    16.16950 12651.47967 13014.56273   0.0000733
    16.17220 12580.24922 12932.40000   0.0000754
    16.17330 12558.84771 12858.15116   0.0000746
    16.17590 12519.33165 12547.60000   0.0000773
    16.17710 12504.24664 12605.13245   0.0000762
    16.17970 12477.37435 12723.50000   0.0000763
    16.18080 12467.23459 12559.22905   0.0000764
    16.18350 12446.32568 12342.80000   0.0000787
    16.18460 12438.60463 12340.91290   0.0000782
    16.18720 12422.74043 12419.20000   0.0000778
    16.18830 12416.71275 12418.41864   0.0000776
    16.19100 12403.45406 11974.50000   0.0000805
    16.19210 12398.68403 12172.00041   0.0000798
    16.19470 12388.37418 12426.60000   0.0000773
    16.19590 12384.25583 12198.50237   0.0000802
    16.19850 12376.12434 12217.70000   0.0000802
    16.19960 12373.21578 12147.79862   0.0000816
    16.20220 12367.20257 12289.40000   0.0000790
    16.20340 12365.04567 12075.29325   0.0000803
    16.20600 12361.70795 11968.10000   0.0000809
    16.20710 12361.03226 11899.88028   0.0000816
    16.20980 12361.78564 12283.30000   0.0000786
    16.21090 12363.20782 12219.90395   0.0000785
    16.21350 12370.79488 12255.40000   0.0000802
    16.21460 12375.46055 12394.11684   0.0000789
    16.21730 12395.40056 12519.20000   0.0000784
    16.21840 12405.97731 12532.42707   0.0000773
    16.22100 12442.84871 12340.30000   0.0000805
    16.22220 12464.74894 12406.41775   0.0000773
    16.22480 12526.57049 12631.40000   0.0000766
    16.22590 12559.67791 12734.44201   0.0000760
    16.22850 12651.32862 12985.90000   0.0000753
    16.22970 12703.74215 12903.05449   0.0000750
    16.23230 12829.45863 13299.70000   0.0000725
    16.23340 12889.99963 13367.18882   0.0000728
    16.23610 13048.47294 13730.30000   0.0000714
    16.23720 13116.39186 13861.22536   0.0000701
    16.23980 13278.15748 14166.40000   0.0000683
    16.24100 13350.50324 14065.74049   0.0000682
    16.24360 13492.83742 14388.40000   0.0000669
    16.24470 13546.15309 14202.45061   0.0000680
    16.24730 13636.20518 14509.10000   0.0000659
    16.24850 13665.49962 14622.78170   0.0000665
    16.25110 13675.13577 14503.80000   0.0000664
    16.25220 13663.85191 14015.33677   0.0000696
    16.25480 13594.61464 14048.40000   0.0000687
    16.25600 13544.50109 14093.44254   0.0000680
    16.25860 13411.84901 13486.90000   0.0000726
    16.25980 13339.02368 13262.88110   0.0000728
    16.26240 13173.74347 13196.70000   0.0000732
    16.26350 13101.90787 13294.68346   0.0000740
    16.26610 12935.17420 12959.30000   0.0000768
    16.26730 12862.47726 12739.44238   0.0000756
    16.26990 12716.72104 12547.10000   0.0000774
    16.27100 12661.16599 12531.92703   0.0000773
    16.27360 12546.99461 12387.10000   0.0000782
    16.27480 12501.01774 12172.60045   0.0000795
    16.27740 12420.33275 12407.50000   0.0000781
    16.27850 12390.73527 12264.20723   0.0000787
    16.28110 12337.65773 12139.90000   0.0000793
    16.28230 12317.57340 12204.00277   0.0000793
    16.28490 12284.27871 12246.50000   0.0000790
    16.28610 12272.40444 12444.62057   0.0000774
    16.28870 12252.03465 12143.20000   0.0000814
    16.28980 12245.60722 12165.49993   0.0000794
    16.29240 12232.77433 12545.40000   0.0000763
    16.29360 12228.23385 12328.61199   0.0000782
    16.29620 12219.66622 12197.30000   0.0000798
    16.29730 12216.59911 12424.01905   0.0000777
    16.29990 12210.04066 12545.80000   0.0000771
    16.30110 12207.24606 12615.23319   0.0000769
    16.30370 12201.50719 12501.30000   0.0000775
    16.30490 12198.89753 12695.73915   0.0000765
    16.30740 12193.46566 13023.00000   0.0000739
    16.30860 12190.79783 13260.18090   0.0000723
    16.31120 12184.75169 13083.90000   0.0000745
    16.31240 12181.84792 13377.88961   0.0000718
    16.31500 12175.03683 13532.50000   0.0000720
    16.31610 12172.01098 13364.08859   0.0000726
    16.31870 12164.31818 13208.80000   0.0000731
    16.31990 12160.55781 13134.57161   0.0000734
    16.32250 12152.03616 13481.00000   0.0000711
    16.32370 12147.94171 13125.27092   0.0000740
    16.32620 12139.32534 12858.60000   0.0000753
    16.32740 12135.21902 12898.35414   0.0000754
    16.33000 12126.58667 12537.80000   0.0000770
    16.33120 12122.88955 12768.74455   0.0000759
    16.33370 12115.91900 12281.30000   0.0000772
    16.33490 12113.04358 12166.90003   0.0000798
    16.33750 12108.20618 12389.10000   0.0000783
    16.33870 12106.54113 12362.61451   0.0000781
    16.34130 12104.64144 12248.20000   0.0000804
    16.34240 12104.25847 12087.49416   0.0000784
    16.34500 12104.83174 12372.80000   0.0000789
    16.34620 12105.47138 12191.50185   0.0000792
    16.34880 12107.51775 12196.40000   0.0000806
    16.35000 12108.64180 12107.69565   0.0000805
    16.35250 12111.04559 12398.20000   0.0000795
    16.35370 12112.13344 12473.62272   0.0000773
    16.35630 12114.24931 12229.80000   0.0000807
    16.35750 12114.99367 12254.80653   0.0000794
    16.36000 12116.14862 12320.80000   0.0000792
    16.36120 12116.44760 12469.22239   0.0000783
    16.36380 12116.56466 12038.80000   0.0000814
    16.36500 12116.39112 12084.49393   0.0000801
    16.36750 12115.54904 12243.90000   0.0000802
    16.36880 12114.93016 12418.61865   0.0000783
    16.37130 12113.34450 12297.50000   0.0000794
    16.37250 12112.47875 12194.50207   0.0000796
    16.37510 12110.32048 12404.20000   0.0000800
    16.37630 12109.58394 12028.98983   0.0000806
    16.37880 12107.79331 11927.40000   0.0000827
    16.38000 12107.03785 12032.89012   0.0000814
    16.38260 12106.49046 12171.50000   0.0000800
    16.38380 12106.79439 11985.48661   0.0000810
    16.38630 12109.95597 12084.70000   0.0000800
    16.38760 12113.65099 12146.59853   0.0000798
    16.39010 12125.69107 12023.10000   0.0000818
    16.39130 12136.25150 12212.00337   0.0000800
    16.39380 12166.42649 11984.10000   0.0000816
    16.39510 12190.24055 12159.29947   0.0000797
    16.39760 12250.35587 12550.00000   0.0000781
    16.39880 12288.23807 12273.10789   0.0000786
    16.40140 12388.74481 12390.60000   0.0000786
    16.40260 12442.94899 12544.52796   0.0000769
    16.40510 12568.80583 12697.50000   0.0000779
    16.40630 12631.88659 12928.75639   0.0000747
    16.40890 12764.64022 12548.90000   0.0000780
    16.41010 12821.94067 12868.95196   0.0000752
    16.41260 12910.66975 13036.80000   0.0000752
    16.41390 12942.54450 12794.34644   0.0000756
    16.41640 12959.75083 12870.60000   0.0000763
    16.41760 12947.82474 12919.55571   0.0000751
    16.42010 12889.26251 12987.50000   0.0000754
    16.42140 12836.70404 13172.77444   0.0000734
    16.42390 12715.29116 12807.50000   0.0000764
    16.42510 12650.63237 12728.44157   0.0000762
    16.42770 12508.51012 12570.10000   0.0000777
    16.42890 12445.92519 12595.93177   0.0000767
    16.43140 12326.91601 12182.70000   0.0000805
    16.43270 12273.65117 12257.80675   0.0000790
    16.43520 12190.15783 12222.70000   0.0000809
    16.43640 12157.57563 12028.68981   0.0000810
    16.43890 12108.04682 12056.80000   0.0000813
    16.44020 12088.17592 12019.18910   0.0000802
    16.44270 12063.06187 12104.00000   0.0000804
    16.44390 12054.20175 12081.19369   0.0000805
    16.44640 12041.88623 12011.40000   0.0000815
    16.44770 12037.55240 11810.07363   0.0000825
    16.45020 12031.39355 11852.80000   0.0000838
    16.45140 12029.30577 11705.66591   0.0000831
    16.45390 12025.55912 11872.60000   0.0000821
    16.45520 12023.93125 11732.66791   0.0000824
    16.45770 12020.84984 11962.30000   0.0000817
    16.45900 12019.48283 11667.96312   0.0000836
    16.46150 12016.85215 11806.80000   0.0000829
    16.46270 12015.58819 11763.77021   0.0000845
    16.46520 12012.95428 11907.60000   0.0000828
    16.46650 12011.58310 11777.17120   0.0000831
    16.46900 12008.94554 11805.20000   0.0000829
    16.47020 12007.67816 11642.86126   0.0000834
    16.47270 12005.03679 11755.60000   0.0000833
    16.47400 12003.66206 11922.98199   0.0000812
    16.47650 12001.01671 11493.70000   0.0000855
    16.47770 11999.74616 11536.35339   0.0000844
    16.48020 11997.09668 11907.50000   0.0000824
    16.48150 11995.71849 11796.67264   0.0000830
    16.48400 11993.06460 11771.00000   0.0000829
    16.48530 11991.68430 11717.56679   0.0000833
    16.48780 11989.02619 11636.80000   0.0000838
    16.48900 11987.74980 11779.87140   0.0000822
    16.49150 11985.08813 11697.70000   0.0000835
    16.49280 11983.70252 11618.55947   0.0000834
    16.49530 11981.03659 11770.10000   0.0000833
    16.49650 11979.75521 11848.17645   0.0000816
    16.49900 11977.08477 11720.70000   0.0000838
    16.50030 11975.69448 11693.96504   0.0000824
    16.50280 11973.01930 11686.40000   0.0000838
    16.50410 11971.62668 11853.87687   0.0000819
    16.50650 11969.05388 11755.50000   0.0000837
    16.50780 11967.65904 11620.55961   0.0000831
    16.51030 11964.97415 11832.30000   0.0000834
    16.51160 11963.57709 11764.57027   0.0000828
    16.51400 11960.99461 11564.80000   0.0000848
    16.51530 11959.59525 11407.24383   0.0000848
    16.51780 11956.90007 11778.60000   0.0000829
    16.51910 11955.49785 11804.67323   0.0000823
    16.52160 11952.79799 11513.50000   0.0000847
    16.52280 11951.50072 11480.14923   0.0000844
    16.52530 11948.79620 11848.50000   0.0000823
    16.52660 11947.38783 11623.85986   0.0000835
    16.52910 11944.67796 11522.40000   0.0000852
    16.53040 11943.26691 11683.86430   0.0000830
    16.53280 11940.66022 11772.20000   0.0000828
    16.53410 11939.24659 11584.25693   0.0000836
    16.53660 11936.52583 11549.10000   0.0000849
    16.53790 11935.10945 11431.24561   0.0000846
    16.54030 11932.49219 11656.00000   0.0000837
    16.54160 11931.07342 11699.26544   0.0000825
    16.54410 11928.34120 11467.10000   0.0000854
    16.54540 11926.91981 11582.75682   0.0000836
    16.54780 11924.29124 11661.10000   0.0000838
    16.54920 11922.75706 11650.86186   0.0000837
    16.55160 11920.12342 11498.90000   0.0000850
    16.55290 11918.69536 11434.34584   0.0000840
    16.55540 11915.94677 11646.00000   0.0000837
    16.55670 11914.51524 11614.15914   0.0000835
    16.55910 11911.87087 11646.70000   0.0000839
    16.56040 11910.43648 11503.05092   0.0000843
    16.56290 11907.67599 11621.10000   0.0000841
    16.56420 11906.23860 11760.66998   0.0000826
    16.56660 11903.58268 11465.60000   0.0000850
    16.56790 11902.14238 11384.44215   0.0000857
    16.57040 11899.36970 11697.40000   0.0000847
    16.57170 11897.92648 11472.24864   0.0000844
    16.57410 11895.25862 11350.10000   0.0000864
    16.57550 11893.70129 11546.05410   0.0000837
    16.57790 11891.02716 11712.00000   0.0000830
    16.57920 11889.57783 11717.66680   0.0000843
    16.58160 11886.89821 11512.90000   0.0000852
    16.58300 11885.33335 11275.73411   0.0000860
    16.58540 11882.64810 11600.10000   0.0000838
    16.58670 11881.19125 11518.85209   0.0000842
    16.58920 11878.38776 11560.30000   0.0000848
    16.59050 11876.92767 11643.76133   0.0000828
    16.59290 11874.23006 11593.30000   0.0000844
    16.59420 11872.76685 11788.77206   0.0000812
    16.59670 11869.95034 11543.90000   0.0000853
    16.59800 11868.48384 11648.26166   0.0000829
    16.60040 11865.77365 11602.80000   0.0000844
    16.60180 11864.19088 11750.46922   0.0000817
    16.60420 11861.47421 11337.80000   0.0000864
    16.60550 11860.00157 11394.14287   0.0000853
    16.60790 11857.27822 11463.30000   0.0000848
    16.60930 11855.68858 11665.36293   0.0000827
    16.61170 11852.95891 11456.50000   0.0000854
    16.61300 11851.47892 11446.04671   0.0000867
    16.61540 11848.74363 11707.90000   0.0000834
    16.61680 11847.14543 11612.15899   0.0000834
    16.61920 11844.40351 11607.60000   0.0000838
    16.62050 11842.91597 11449.24694   0.0000847
    16.62300 11840.05297 11666.70000   0.0000834
    16.62430 11838.56195 11596.05780   0.0000830
    16.62670 11835.80677 11659.80000   0.0000833
    16.62810 11834.19742 11511.75157   0.0000830
    16.63050 11831.43546 11631.30000   0.0000842
    16.63180 11829.93763 11695.16513   0.0000823
    16.63420 11827.16897 11629.30000   0.0000839
    16.63560 11825.55237 11582.15677   0.0000851
    16.63800 11822.77664 11670.30000   0.0000841
    16.63930 11821.27210 11648.56169   0.0000821
    16.64170 11818.48973 11599.60000   0.0000849
    16.64310 11816.86507 11491.25005   0.0000845
    16.64550 11814.07633 11733.30000   0.0000832
    16.64690 11812.44719 11781.67153   0.0000821
    16.64920 11809.76822 11423.00000   0.0000852
    16.65060 11808.13503 11602.75830   0.0000835
    16.65300 11805.33272 11648.90000   0.0000831
    16.65440 11803.69558 11647.76163   0.0000831
    16.65680 11800.88621 11696.90000   0.0000835
    16.65810 11799.36235 11404.54364   0.0000850
    16.66050 11796.54604 11685.30000   0.0000833
    16.66190 11794.90108 11546.55414   0.0000846
    16.66430 11792.07766 11442.60000   0.0000854
    16.66560 11790.54681 11342.33903   0.0000856
    16.66800 11787.71612 11347.80000   0.0000859
    16.66940 11786.06372 11669.76325   0.0000833
    16.67180 11782.90184 11529.10000   0.0000840
    16.67320 11781.24712 11593.45761   0.0000839
    16.67550 11778.52467 11596.70000   0.0000838
    16.67690 11776.86513 11709.06616   0.0000827
    16.67930 11774.01740 11329.60000   0.0000854
    16.68070 11772.35345 11617.45939   0.0000830
    16.68300 11769.61733 11434.50000   0.0000856
    16.68440 11767.94938 11346.03931   0.0000848
    16.68680 11765.08703 11425.10000   0.0000850
    16.68820 11763.41489 11321.63750   0.0000867
    16.69060 11760.54511 11633.90000   0.0000831
    16.69190 11758.98858 11502.05085   0.0000845
    16.69430 11756.11150 11529.20000   0.0000844
    16.69570 11754.43127 11291.83530   0.0000858
    16.69810 11751.54656 11688.20000   0.0000834
    16.69950 11749.86232 11526.55266   0.0000839
    16.70180 11747.09054 11439.80000   0.0000850
    16.70320 11745.40193 11365.64076   0.0000866
    16.70560 11742.50265 11594.20000   0.0000839
    16.70700 11740.80922 11501.15078   0.0000855
    16.70930 11738.02403 11609.70000   0.0000830
    16.71070 11736.32596 11418.54467   0.0000871
    16.71310 11733.41226 11613.90000   0.0000843
    16.71450 11731.70991 11488.84987   0.0000844
    16.71680 11728.91039 11569.00000   0.0000849
    16.71820 11727.20392 11517.55200   0.0000851
    16.72060 11724.27518 11729.00000   0.0000830
    16.72200 11722.56442 11807.27343   0.0000819
    16.72430 11721.25672 11630.70000   0.0000831
    16.72580 11720.50891 11430.44555   0.0000860
    16.72810 11721.08280 11740.00000   0.0000835
    16.72950 11722.63842 11831.17519   0.0000821
    16.73190 11731.04506 11763.00000   0.0000831
    16.73330 11739.45033 11771.37077   0.0000821
    16.73560 11765.52034 11938.00000   0.0000816
    16.73700 11791.43412 11923.88205   0.0000805
    16.73940 11857.20075 11796.90000   0.0000832
    16.74080 11918.25973 11969.68544   0.0000808
    16.74310 12049.89167 12130.30000   0.0000807
    16.74450 12160.36286 12266.50740   0.0000789
    16.74690 12396.21755 12427.80000   0.0000788
    16.74830 12566.35661 12529.72687   0.0000783
    16.75060 12887.11233 12799.40000   0.0000764
    16.75210 13117.17295 13256.58064   0.0000728
    16.75440 13482.77384 13539.10000   0.0000716
    16.75580 13699.33813 13712.21434   0.0000725
    16.75810 14011.70699 14163.40000   0.0000688
    16.75960 14177.79049 14313.55883   0.0000677
    16.76190 14325.60873 14079.00000   0.0000694
    16.76330 14360.71957 14282.45652   0.0000676
    16.76560 14294.26178 14388.90000   0.0000671
    16.76710 14178.43948 14395.16486   0.0000671
    16.76940 13919.41345 13879.80000   0.0000700
    16.77080 13714.33825 13732.31583   0.0000700
    16.77320 13336.45556 13494.80000   0.0000718
    16.77460 13110.16471 13217.17772   0.0000731
    16.77690 12754.11290 12702.50000   0.0000768
    16.77840 12545.90632 12658.03636   0.0000780
    16.78070 12270.48697 12408.50000   0.0000788
    16.78210 12132.87880 12165.69994   0.0000787
    16.78440 11955.65236 11810.70000   0.0000831
    16.78590 11867.53643 11712.66643   0.0000831
    16.78820 11772.42798 11625.30000   0.0000841
    16.78960 11729.90791 11664.16284   0.0000831
    16.79190 11685.19096 11582.90000   0.0000846
    16.79340 11664.94067 11707.76607   0.0000829
    16.79570 11646.15584 11463.60000   0.0000871
    16.79710 11638.61497 11544.75401   0.0000835
    16.80090 11626.25242 11326.43786   0.0000863
    16.80470 11618.59794 11452.14716   0.0000853
    16.80840 11613.81018 11329.73810   0.0000855
    16.81220 11608.88095 11814.47396   0.0000814
    16.81590 11604.06967 12014.48876   0.0000807
    16.81970 11599.11637 12394.41686   0.0000779
    16.82340 11594.28184 12349.61355   0.0000768
    16.82720 11589.30385 12534.72724   0.0000774
    16.83100 11584.31359 12413.71829   0.0000793
    16.83470 11579.44283 12752.84337   0.0000765
    16.83850 11574.42841 12059.39208   0.0000815
    16.84220 11569.53419 12156.99930   0.0000811
    16.84600 11564.49564 11737.96830   0.0000841
    16.84970 11559.57813 11945.18363   0.0000817
    16.85350 11554.51569 11967.58528   0.0000819
    16.85720 11549.88704 11793.87243   0.0000833
    16.86100 11544.80548 11855.07696   0.0000824
    16.86480 11539.71190 11701.36559   0.0000849
    16.86850 11534.74081 11624.35990   0.0000849
    16.87230 11529.62360 11586.55710   0.0000842
    16.87600 11524.62959 11532.85313   0.0000839
    16.87980 11519.48889 11592.25752   0.0000849
    16.88350 11514.47235 11226.03043   0.0000872
    16.88730 11509.30810 11469.44844   0.0000856
    16.89110 11504.13175 11191.22785   0.0000871
    16.89480 11499.08023 11507.05122   0.0000861
    16.89860 11493.88066 11270.73374   0.0000871
    16.90230 11488.80664 11440.24628   0.0000859
    16.90610 11483.58398 11283.73470   0.0000873
    16.90980 11478.48762 11428.14538   0.0000859
    16.91360 11473.24221 11203.82879   0.0000876
    16.91740 11467.98520 11389.44252   0.0000859
    16.92110 11462.85488 11196.52825   0.0000878
    16.92490 11457.57467 11457.74757   0.0000864
    16.92860 11452.42239 11335.13850   0.0000866
    16.93240 11447.11969 11298.83582   0.0000862
    16.93610 11441.94564 10984.91259   0.0000893
    16.93990 11466.42428 11393.74284   0.0000873
    16.94360 11462.06209 10962.11091   0.0000890
    16.94740 11457.60874 11261.53306   0.0000869
    16.95120 11453.18332 10981.01231   0.0000892
    16.95490 11448.90403 11241.33156   0.0000877
    16.95870 11444.54198 11165.52595   0.0000878
    16.96240 11440.32936 11196.22823   0.0000875
    16.96620 11436.04152 10985.21262   0.0000895
    16.96990 11431.90689 11300.13591   0.0000869
    16.97370 11427.70596 11202.82871   0.0000872
    16.97750 11423.55581 11221.43009   0.0000870
    16.98120 11419.56694 11183.22726   0.0000874
    16.98500 11415.52711 11284.53476   0.0000869
    16.98870 11411.65399 10895.70599   0.0000902
    16.99250 11407.74317 11250.63225   0.0000871
    16.99620 11404.00569 11095.92081   0.0000887
    17.00000 11400.24592 11105.02148   0.0000889
    17.00370 11396.66741 11028.51582   0.0000890
    17.00750 11393.08716 11122.02274   0.0000879
    17.01130 11389.60936 10987.91282   0.0000888
    17.01500 11386.32952 11179.92702   0.0000873
    17.01880 11383.07924 10740.39451   0.0000916
    17.02250 11380.03998 10979.81222   0.0000889
    17.02630 11377.05896 10933.50879   0.0000898
    17.02680 11376.67873 10975.10000   0.0000894
    17.03000 11374.30461 10990.71302   0.0000888
    17.03060 11373.87565 11094.30000   0.0000883
    17.03380 11371.64330 10812.99988   0.0000906
    17.03430 11371.31082 10807.50000   0.0000904
    17.03750 11369.23230 11098.32098   0.0000881
    17.03810 11368.86191 11054.50000   0.0000886
    17.04130 11366.95911 10773.49695   0.0000908
    17.04180 11366.67329 10861.10000   0.0000898
    17.04510 11364.90855 11045.91711   0.0000883
    17.04560 11364.65000 11094.70000   0.0000878
    17.04880 11363.14749 10908.10691   0.0000897
    17.04940 11362.88012 10900.30000   0.0000895
    17.05260 11361.60371 11071.01896   0.0000884
    17.05310 11361.42001 10991.80000   0.0000883
    17.05630 11360.38457 10889.40553   0.0000896
    17.05690 11360.21625 10904.50000   0.0000892
    17.06010 11359.45547 10928.70844   0.0000908
    17.06060 11359.36353 11154.20000   0.0000869
    17.06380 11358.89583 10836.20159   0.0000905
    17.06440 11358.85019 10779.40000   0.0000902
    17.06760 11358.72083 11130.52336   0.0000874
    17.06810 11358.74032 11004.90000   0.0000888
    17.07130 11358.99178 10877.20463   0.0000903
    17.07190 11359.07536 10866.90000   0.0000897
    17.07510 11359.75888 11154.92517   0.0000872
    17.07560 11359.88550 11080.50000   0.0000880
    17.07890 11361.08339 10922.00794   0.0000898
    17.07940 11361.29134 10787.90000   0.0000897
    17.08260 11362.97332 11001.01378   0.0000890
    17.08310 11363.27274 11076.40000   0.0000863
    17.08640 11365.60597 10821.30049   0.0000911
    17.08690 11366.00920 10731.20000   0.0000892
    17.09010 11368.97999 10867.50391   0.0000902
    17.09060 11369.50167 11062.60000   0.0000889
    17.09390 11373.27481 10721.29309   0.0000915
    17.09440 11373.93176 10856.00000   0.0000901
    17.09760 11378.42896 11012.21461   0.0000884
    17.09820 11379.39686 11027.80000   0.0000871
    17.10140 11384.89932 10684.79039   0.0000917
    17.10190 11385.84553 10906.50000   0.0000880
    17.10510 11392.48401 10921.20788   0.0000895
    17.10570 11393.80645 11032.90000   0.0000876
    17.10890 11401.77789 10901.30641   0.0000894
    17.10940 11403.09431 10734.60000   0.0000899
    17.11270 11412.84196 11156.42528   0.0000873
    17.11320 11414.42107 10955.80000   0.0000888
    17.11640 11425.58801 10958.31063   0.0000887
    17.11690 11427.47630 10800.70000   0.0000910
    17.12020 11441.04835 10891.20566   0.0000900
    17.12070 11443.30300 11047.10000   0.0000880
    17.12390 11458.79310 10945.90971   0.0000892
    17.12440 11461.48499 10816.70000   0.0000895
    17.12770 11480.31514 10913.50731   0.0000900
    17.12820 11483.53279 10903.50000   0.0000886
    17.13140 11505.19415 10907.90690   0.0000904
    17.13190 11508.88842 10980.80000   0.0000898
    17.13520 11535.49452 10974.71184   0.0000890
    17.13570 11539.76979 11134.30000   0.0000871
    17.13890 11570.60493 10636.78684   0.0000916
    17.13950 11576.71949 10846.60000   0.0000890
    17.14270 11613.66333 10993.71324   0.0000881
    17.14320 11619.84045 11000.50000   0.0000896
    17.14650 11665.51505 11105.32150   0.0000881
    17.14700 11673.05510 10926.40000   0.0000887
    17.15020 11726.52161 11063.31839   0.0000881
    17.15070 11735.80271 10951.50000   0.0000892
    17.15400 11802.89518 11193.82805   0.0000873
    17.15450 11814.43448 11045.50000   0.0000880
    17.15770 11894.17447 11324.33770   0.0000860
    17.15820 11908.69292 11283.70000   0.0000875
    17.16150 12011.40085 11449.64697   0.0000846
    17.16200 12029.32269 11258.40000   0.0000860
    17.16520 12155.79473 11645.06143   0.0000834
    17.16570 12177.21103 11544.10000   0.0000842
    17.16900 12345.63198 11776.47115   0.0000821
    17.16950 12373.24697 11942.30000   0.0000817
    17.17270 12587.67896 12377.51561   0.0000790
    17.17320 12624.93949 12532.00000   0.0000768
    17.17650 12925.84248 12966.55918   0.0000748
    17.17700 12979.17542 12946.80000   0.0000749
    17.18030 13429.20603 14593.57954   0.0000659
    17.18080 13516.40259 14688.10000   0.0000656
    17.18400 14269.50259 16447.11665   0.0000588
    17.18450 14443.84595 16651.70000   0.0000577
    17.18780 16014.06420 19915.27320   0.0000483
    17.18830 16410.45478 20281.70000   0.0000471
    17.19150 19681.60833 25767.30610   0.0000370
    17.19200 20468.81794 26264.30000   0.0000363
    17.19530 27272.32152 37705.58922   0.0000249
    17.19580 28590.00040 40006.70000   0.0000233
    17.19900 39650.05184 58891.85644   0.0000153
    17.19950 41588.08032 60723.80000   0.0000149
    17.20280 56358.30792 89625.12989   0.0000098
    17.20330 58669.38953 93645.20000   0.0000092
    17.20650 71310.70869 114387.46165   0.0000075
    17.20700 72835.81413 113053.00000   0.0000075
    17.21030 76292.25527 117680.70526   0.0000072
    17.21080 75728.22894 118769.00000   0.0000071
    17.21400 67151.75117 101716.52433   0.0000084
    17.21450 65038.55522 97291.30000   0.0000088
    17.21780 50260.72755 78301.69226   0.0000114
    17.21830 48042.91303 75641.70000   0.0000119
    17.22160 34496.92118 52767.80342   0.0000175
    17.22210 32893.77759 49816.90000   0.0000184
    17.22530 24065.66889 33278.06170   0.0000284
    17.22580 22974.58791 32030.20000   0.0000294
    17.22910 18058.86046 22527.16642   0.0000429
    17.22960 17463.74616 21575.60000   0.0000446
    17.23280 15215.92886 17391.38650   0.0000559
    17.23330 14953.14214 17401.40000   0.0000556
    17.23660 13838.58984 14637.58279   0.0000667
    17.23710 13717.02928 14611.10000   0.0000659
    17.24030 13142.32650 13333.38632   0.0000733
    17.24080 13074.43299 13253.20000   0.0000730
    17.24410 12700.72409 12534.42722   0.0000775
    17.24460 12655.52088 12249.50000   0.0000790
    17.24780 12397.85360 12018.38904   0.0000814
    17.24830 12365.03657 11913.60000   0.0000824
    17.25160 12166.17283 11523.95247   0.0000851
    17.25210 12141.30259 11304.80000   0.0000856
    17.25530 11995.95205 11422.94500   0.0000849
    17.25590 11972.03898 11240.20000   0.0000863
    17.25910 11865.07111 11158.92547   0.0000874
    17.25960 11849.98198 11063.40000   0.0000883
    17.26290 11774.95310 11405.54371   0.0000853
    17.26340 11765.53464 11171.40000   0.0000879
    17.26660 11727.14804 11006.51419   0.0000888
    17.26710 11723.80807 11081.50000   0.0000874
    17.27040 11723.17856 11203.42876   0.0000874
    17.27090 11726.66230 11109.60000   0.0000887
    17.27410 11767.60144 11008.11431   0.0000892
    17.27460 11778.40679 11166.50000   0.0000870
    17.27790 11864.95477 11398.94322   0.0000858
    17.27840 11882.58890 11339.20000   0.0000854
    17.28160 12005.12812 11267.53350   0.0000870
    17.28210 12026.60032 11388.30000   0.0000857
    17.28540 12176.93794 11526.55266   0.0000866
    17.28590 12200.34069 11803.20000   0.0000821
    17.28960 12364.16470 11703.30000   0.0000842
    17.29340 12487.54451 12436.20000   0.0000775
    17.29720 12527.34156 11905.90000   0.0000822
    17.30090 12466.37332 11740.70000   0.0000832
    17.30470 12310.83233 11481.70000   0.0000851
    17.30840 12099.61442 11298.40000   0.0000854
    17.31220 11859.56267 10944.60000   0.0000883
    17.31590 11635.20183 11181.00000   0.0000867
    17.31970 11437.98774 10755.60000   0.0000898
    17.32340 11287.31316 11078.60000   0.0000874
    17.32720 11173.70166 10722.60000   0.0000904
    17.33100 11095.26822 10839.80000   0.0000897
    17.33470 11044.25818 10528.20000   0.0000926
    17.33850 11010.44105 10747.10000   0.0000911
    17.34220 10991.35811 10595.50000   0.0000919
    17.34600 10985.49989 10767.20000   0.0000906
    17.34970 10991.79514 10398.20000   0.0000935
    17.35350 11007.71930 10678.20000   0.0000907
    17.35720 11022.05987 10280.70000   0.0000948
    17.36100 11018.36999 10784.10000   0.0000902
    17.36480 10988.34899 10369.40000   0.0000934
    17.36850 10946.50068 10583.20000   0.0000922
    17.37230 10906.20298 10478.60000   0.0000925
    17.37600 10876.53545 10704.70000   0.0000913
    17.37980 10855.16599 10365.70000   0.0000935
    17.38350 10840.18459 10566.10000   0.0000926
    17.38730 10827.87877 10567.80000   0.0000921
    17.39100 10817.30854 10699.90000   0.0000906
    17.39480 10807.17401 10332.60000   0.0000938
    17.39860 10797.48952 10586.00000   0.0000920
    17.40230 10788.37955 10369.00000   0.0000930
    17.40610 10779.29261 10798.20000   0.0000892
    17.40980 10770.66637 10362.90000   0.0000936
    17.41360 10762.00405 10621.50000   0.0000916
    17.41730 10753.73983 10558.10000   0.0000911
    17.42110 10745.40349 10522.10000   0.0000921
    17.42480 10737.41978 10431.90000   0.0000938
    17.42860 10731.03332 10688.10000   0.0000905
    17.43240 10723.09978 10565.60000   0.0000915
    17.43610 10715.47538 10508.60000   0.0000920
    17.43990 10707.74045 10507.40000   0.0000920
    17.44360 10700.29501 10590.50000   0.0000910
    17.44740 10692.73120 10308.20000   0.0000938
    17.45110 10685.43998 10586.90000   0.0000911
    17.45490 10678.02169 10670.10000   0.0000906
    17.45860 10670.86266 10706.10000   0.0000910
    17.46240 10663.57180 10620.30000   0.0000915
    17.46620 10656.33967 10629.60000   0.0000905
    17.46990 10649.35072 10919.50000   0.0000893
    17.47370 10642.22486 11166.70000   0.0000871
    17.47740 10635.33493 10962.40000   0.0000890
    17.48120 10628.30474 11224.60000   0.0000862
    17.48490 10592.88014 11137.10000   0.0000859
    17.48870 10586.70851 11328.90000   0.0000847
    17.49250 10580.54630 10919.90000   0.0000887
    17.49620 10574.55508 10931.10000   0.0000877
    17.50000 10568.41090 10488.70000   0.0000925
    17.50370 10562.43708 10623.80000   0.0000905
    17.50750 10556.31065 10356.20000   0.0000932
    17.51120 10550.35392 10469.30000   0.0000917
    17.51500 10544.24489 10420.50000   0.0000936
    17.51650 10541.83582 10295.06156   0.0000954
    17.51870 10538.30514 10563.10000   0.0000919
    17.52030 10535.73920 10663.38881   0.0000920
    17.52250 10532.21370 10318.00000   0.0000933
    17.52400 10529.81161 10380.16786   0.0000942
    17.52630 10526.13132 10517.10000   0.0000915
    17.52780 10523.73282 10682.49022   0.0000917
    17.53000 10520.21778 10241.50000   0.0000938
    17.53150 10517.82299 10382.66804   0.0000940
    17.53380 10514.15364 10427.30000   0.0000952
    17.53530 10511.76260 10594.68373   0.0000920
    17.53750 10508.25831 10128.00000   0.0000942
    17.53910 10505.71180 10307.66250   0.0000947
    17.54130 10502.21313 10426.90000   0.0000923
    17.54280 10499.82962 10490.67603   0.0000926
    17.54500 10496.33658 10480.30000   0.0000922
    17.54660 10493.79831 10376.16756   0.0000938
    17.54880 10490.31121 10532.40000   0.0000912
    17.55030 10487.93563 10500.47676   0.0000924
    17.55250 10484.45442 10291.10000   0.0000934
    17.55410 10481.92489 10515.97791   0.0000925
    17.55630 10478.44997 10519.30000   0.0000929
    17.55780 10476.08276 10542.77989   0.0000928
    17.56010 10472.45658 10280.40000   0.0000932
    17.56160 10470.09389 10436.37202   0.0000934
    17.56380 10466.63187 10556.10000   0.0000900
    17.56530 10464.27372 10479.77523   0.0000931
    17.56760 10460.66149 10463.00000   0.0000929
    17.56910 10458.30806 10273.96000   0.0000942
    17.57130 10454.85996 10617.50000   0.0000918
    17.57280 10454.81992 10696.19124   0.0000894
    17.57510 10451.26319 10144.40000   0.0000942
    17.57660 10448.94681 10314.36299   0.0000928
    17.57880 10445.55409 10470.10000   0.0000913
    17.58030 10443.24409 10575.38230   0.0000931
    17.58260 10439.70725 10132.40000   0.0000961
    17.58410 10437.40411 10183.65332   0.0000961
    17.58640 10433.87810 10465.00000   0.0000917
    17.58790 10431.58207 10488.57588   0.0000916
    17.59010 10428.22003 10130.00000   0.0000951
    17.59160 10425.93143  9972.48770   0.0000964
    17.59390 10422.42812 10374.50000   0.0000931
    17.59540 10420.14748 10370.96718   0.0000933
    17.59760 10416.80827 10200.70000   0.0000942
    17.59910 10414.53556 10248.85815   0.0000942
    17.60140 10411.05754 10434.90000   0.0000912
    17.60290 10408.79355 10353.76591   0.0000940
    17.60510 10405.47967 10165.60000   0.0000939
    17.60660 10403.22473 10130.74941   0.0000971
    17.60890 10399.77450 10437.80000   0.0000916
    17.61040 10397.52940 10194.85415   0.0000955
    17.61270 10394.09447 10204.10000   0.0000938
    17.61410 10392.00850 10273.35996   0.0000943
    17.61640 10388.58944 10477.10000   0.0000919
    17.61790 10386.36513 10393.06881   0.0000931
    17.62020 10382.96335 10123.60000   0.0000956
    17.62160 10380.89806 10232.85696   0.0000964
    17.62390 10377.51392 10314.10000   0.0000949
    17.62540 10375.31328 10427.87139   0.0000931
    17.62770 10371.94869 10192.80000   0.0000945
    17.62920 10369.76100 10310.26269   0.0000937
    17.63140 10366.50840 10409.40000   0.0000915
    17.63290 10364.33458 10481.07532   0.0000941
    17.63520 10361.01352 10229.60000   0.0000940
    17.63670 10358.85473 10219.35596   0.0000949
    17.63890 10355.70004 10295.90000   0.0000936
    17.64040 10353.55731 10383.16808   0.0000942
    17.64270 10350.28413 10161.20000   0.0000954
    17.64420 10348.15864 10307.16246   0.0000944
    17.64650 10344.91278 10289.10000   0.0000938
    17.64790 10342.94592 10491.17607   0.0000942
    17.65020 10339.72893 10007.20000   0.0000968
    17.65170 10337.64120  9940.09530   0.0000976
    17.65400 10334.45580 10316.60000   0.0000936
    17.65540 10332.52718 10271.75984   0.0000948
    17.65770 10329.37547 10122.40000   0.0000948
    17.65920 10327.33181 10299.66190   0.0000950
    17.66150 10324.21764 10299.50000   0.0000942
    17.66290 10322.33297 10239.45745   0.0000943
    17.66520 10319.25880 10136.40000   0.0000953
    17.66670 10317.26669 10012.74068   0.0000973
    17.66900 10314.23691 10295.30000   0.0000936
    17.67050 10312.27569 10039.14263   0.0000967
    17.67280 10309.29369 10176.50000   0.0000953
    17.67420 10307.49497 10145.95053   0.0000956
    17.67650 10304.56471 10237.10000   0.0000954
    17.67800 10302.67351 10286.46093   0.0000942
    17.68030 10299.80255 10162.30000   0.0000953
    17.68170 10298.07481  9942.88551   0.0000982
    17.68400 10295.26714 10190.80000   0.0000954
    17.68550 10293.46009 10277.76028   0.0000946
    17.68780 10290.72506 10033.80000   0.0000961
    17.68920 10289.08379 10415.07044   0.0000932
    17.69150 10286.42816 10395.70000   0.0000925
    17.69300 10284.72347 10382.56804   0.0000932
    17.69530 10282.15894 10355.50000   0.0000947
    17.69670 10280.62328 10309.46263   0.0000946
    17.69910 10278.05378 10670.90000   0.0000902
    17.70050 10276.58453 10645.88751   0.0000916
    17.70280 10274.23366 10251.50000   0.0000936
    17.70420 10272.84071 10315.66309   0.0000938
    17.70660 10270.51852 10730.90000   0.0000909
    17.70800 10269.21349 10671.68942   0.0000924
    17.71030 10267.13719 10555.80000   0.0000917
    17.71180 10265.84080 10468.07436   0.0000925
    17.71410 10263.93642 10673.40000   0.0000923
    17.71550 10262.83819 10491.97613   0.0000925
    17.71780 10261.12832 10392.60000   0.0000926
    17.71930 10260.08802 10270.45974   0.0000952
    17.72160 10258.61231 10489.00000   0.0000922
    17.72300 10257.78918 10429.47151   0.0000936
    17.72540 10256.53618  9954.72000   0.0000987
    17.72680 10255.89152 10184.45338   0.0000952
    17.72910 10255.02172 10243.90000   0.0000945
    17.73050 10254.58753 10387.66841   0.0000936
    17.73290 10254.11604 10094.10000   0.0000965
    17.73430 10253.97954  9978.56815   0.0000973
    17.73660 10254.06142 10343.70000   0.0000933
    17.73800 10254.35008 10355.46603   0.0000950
    17.74040 10254.96190 10388.50000   0.0000929
    17.74180 10255.92430 10258.55886   0.0000945
    17.74410 10258.17512 10155.60000   0.0000961
    17.74560 10260.39524 10194.65414   0.0000953
    17.74790 10265.12925 10145.50000   0.0000959
    17.74930 10269.23363 10006.54022   0.0000978
    17.75170 10278.93430 10334.10000   0.0000934
    17.75310 10286.75554 10144.25041   0.0000969
    17.75540 10304.32869 10202.50000   0.0000953
    17.75680 10318.32863 10195.25418   0.0000951
    17.75920 10351.57757 10107.30000   0.0000953
    17.76060 10376.08580 10328.66405   0.0000955
    17.76290 10430.55201 10075.50000   0.0000954
    17.76430 10471.11091 10336.76465   0.0000941
    17.76670 10562.01199 10430.50000   0.0000930
    17.76810 10626.88752 10475.77493   0.0000926
    17.77040 10754.82840 10512.40000   0.0000924
    17.77180 10850.08840 10664.88892   0.0000916
    17.77420 11034.67984 11179.60000   0.0000864
    17.77560 11160.14724 11233.03095   0.0000863
    17.77800 11395.15761 11192.50000   0.0000866
    17.77930 11534.44928 11204.22882   0.0000880
    17.78170 11804.04318 11650.60000   0.0000829
    17.78310 11965.67735 11826.67486   0.0000815
    17.78550 12240.59673 11927.90000   0.0000815
    17.78690 12393.79946 12003.18792   0.0000815
    17.78920 12621.49331 12684.70000   0.0000759
    17.79060 12742.13044 13063.56636   0.0000746
    17.79300 12894.29035 12883.00000   0.0000745
    17.79440 12955.68613 13009.16233   0.0000749
    17.79670 12985.24115 13513.30000   0.0000709
    17.79810 12970.01939 13320.58537   0.0000723
    17.80050 12876.67103 13229.70000   0.0000726
    17.80190 12788.77816 13239.17935   0.0000728
    17.80430 12599.28899 13379.30000   0.0000717
    17.80560 12475.97919 13139.07194   0.0000736
    17.80800 12237.07615 12802.30000   0.0000745
    17.80940 12094.76196 12502.92489   0.0000771
    17.81180 11859.80123 12566.30000   0.0000761
    17.81310 11747.30259 12497.52449   0.0000773
    17.81550 11574.37919 12084.60000   0.0000794
    17.81690 11509.27922 12019.28911   0.0000805
    17.81930 11474.26766 12413.80000   0.0000781
    17.82070 11514.46982 12890.85358   0.0000752
    17.82300 11700.67352 12906.00000   0.0000744
    17.82440 11890.57370 13495.69832   0.0000719
    17.82680 12386.57609 14669.00000   0.0000655
    17.82820 12750.72361 15860.97329   0.0000613
    17.83060 13503.07559 16873.00000   0.0000562
    17.83190 13938.78687 17444.69045   0.0000552
    17.83430 14668.92794 18318.30000   0.0000515
    17.83570 15001.06569 18050.03523   0.0000534
    17.83810 15236.55365 17454.90000   0.0000547
    17.83940 15140.29176 17137.56773   0.0000562
    17.84180 14704.87298 16562.00000   0.0000573
    17.84320 14308.77650 16285.10467   0.0000590
    17.84560 13597.44061 15816.80000   0.0000608
    17.84690 13237.90422 15132.81943   0.0000640
    17.84930 12697.53543 14794.40000   0.0000645
    17.85070 12478.18298 13961.43278   0.0000693
    17.85310 12300.43345 13105.10000   0.0000733
    17.85450 12296.05215 12570.82991   0.0000768
    17.85690 12475.90216 12758.50000   0.0000750
    17.85820 12646.02997 12938.85713   0.0000751
    17.86060 13085.95746 13194.90000   0.0000723
    17.86200 13405.24671 13613.90707   0.0000709
    17.86440 14021.59432 14438.50000   0.0000670
    17.86570 14384.79153 15234.62696   0.0000638
    17.86810 15074.68628 14878.00000   0.0000647
    17.86950 15474.76802 15381.13780   0.0000626
    17.87190 16126.30789 15821.30000   0.0000605
    17.87320 16444.07040 16059.18796   0.0000604
    17.87570 16947.77754 16145.60000   0.0000596
    17.87700 17145.00314 16892.24958   0.0000571
    17.87940 17341.83470 17510.00000   0.0000544
    17.88070 17375.45539 17767.51433   0.0000540
    17.88320 17217.44495 16957.70000   0.0000561
    17.88450 17062.61726 16815.54391   0.0000571
    17.88690 16606.97637 16829.40000   0.0000567
    17.88830 16274.40391 16376.81145   0.0000589
    17.89070 15620.99809 15450.80000   0.0000619
    17.89200 15233.10657 14431.06752   0.0000665
    17.89440 14501.10951 13973.90000   0.0000690
    17.89580 14075.34003 13428.59336   0.0000715
    17.89820 13368.73809 12495.70000   0.0000765
    17.89950 13011.43835 11970.78552   0.0000808
    17.90200 12377.63121 11639.90000   0.0000826
    17.90330 12084.35108 11621.75970   0.0000836
    17.90570 11608.38195 10778.20000   0.0000893
    17.90700 11384.11741 11072.61908   0.0000868
    17.90950 11027.82796 10744.20000   0.0000895
    17.91080 10870.53508 10477.17503   0.0000925
    17.91320 10641.83984 10226.90000   0.0000933
    17.91450 10538.25162 10140.85016   0.0000965
    17.91700 10387.80576 10459.90000   0.0000918
    17.91830 10325.68101 10208.45516   0.0000948
    17.92070 10236.09661 10032.40000   0.0000961
    17.92210 10197.19455 10083.34590   0.0000959
    17.92450 10143.19788 10155.20000   0.0000964
    17.92580 10121.58529 10227.25655   0.0000946
    17.92830 10086.87413  9920.47000   0.0000975
    17.92960 10072.86167  9867.40993   0.0000980
    17.93200 10050.89698 10145.70000   0.0000943
    17.93330 10040.91453 10021.24131   0.0000962
    17.93580 10024.29828  9838.98000   0.0000973
    17.93710 10016.64900 10002.13989   0.0000967
    17.93950 10003.97139 10105.00000   0.0000960
    17.94080  9997.61119 10248.65813   0.0000941
    17.94330  9986.41345  9844.19000   0.0000980
    17.94460  9980.89478  9903.94263   0.0000977
    17.94700  9971.39756 10215.90000   0.0000954
    17.94830  9966.48806 10190.45382   0.0000957
    17.95080  9957.50802  9933.42000   0.0000972
    17.95210  9953.05766  9799.69492   0.0000993
    17.95460  9944.81420 10186.20000   0.0000956
    17.95590  9940.72789 10219.05594   0.0000942
    17.95830  9933.40517  9853.10000   0.0000976
    17.95960  9929.59148 10012.54066   0.0000975
    17.96210  9922.47307 10291.00000   0.0000933
    17.96340  9918.89762 10084.54599   0.0000966
    17.96580  9912.47935  9963.78000   0.0000964
    17.96710  9909.09947 10244.35781   0.0000954
    17.96960  9902.78267 10027.40000   0.0000958
    17.97090  9899.57722 10255.15861   0.0000945
    17.97340  9893.58056 10201.50000   0.0000942
    17.97460  9890.75604 10201.15462   0.0000939
    17.97710  9885.03026 10417.30000   0.0000921
    17.97840  9882.10821 10555.88086   0.0000910
    17.98090  9876.61554 10474.20000   0.0000915
    17.98210  9874.02934 10543.87997   0.0000919
    17.98460  9868.73265 10774.10000   0.0000890
    17.98590  9866.03608 10889.80556   0.0000881
    17.98840  9860.92450 10830.80000   0.0000904
    17.98970  9858.31580 10784.89780   0.0000899
    17.99210  9853.56399 10842.70000   0.0000884
    17.99340  9851.03002 10885.70526   0.0000883
    17.99590  9846.22312 10764.10000   0.0000903
    17.99720  9843.75865 10579.48260   0.0000912
    17.99970  9839.08099 10583.90000   0.0000916
    18.00090  9836.86179 10768.59659   0.0000891
    18.00340  9833.16017 10606.30000   0.0000932
    18.00470  9830.81587 10468.77441   0.0000931
    18.00720  9826.36493 10575.70000   0.0000907
    18.00840  9824.24802 10363.06659   0.0000937
    18.01090  9819.88681 10145.70000   0.0000943
    18.01220  9817.64115  9997.46955   0.0000963
    18.01470  9813.36292 10366.90000   0.0000936
    18.01600  9811.16052 10400.26935   0.0000925
    18.01840  9807.12625 10039.00000   0.0000957
    18.01970  9804.96123 10056.74393   0.0000956
    18.02220  9800.82863 10216.00000   0.0000935
    18.02350  9798.69786 10116.64836   0.0000982
    18.02600  9794.63004  9846.88000   0.0000977
    18.02720  9792.69202  9952.12619   0.0000959
    18.02970  9788.68229  9890.24000   0.0000975
    18.03100  9786.61137  9979.54822   0.0000965
    18.03350  9782.65644  9952.72000   0.0000969
    18.03470  9780.76906 10068.24478   0.0000960
    18.03720  9776.86386 10001.40000   0.0000962
    18.03850  9774.84423 10001.03981   0.0000961
    18.04100  9770.98581  9924.29000   0.0000975
    18.04220  9769.14367  9724.84938   0.0000989
    18.04480  9765.17467 10003.50000   0.0000968
    18.04600  9763.35315 10174.45264   0.0000961
    18.04850  9759.57648  9885.82000   0.0000976
    18.04980  9757.62369  9776.11317   0.0000980
    18.05230  9753.88533  9751.34000   0.0000988
    18.05350  9752.09983  9911.34318   0.0000960
    18.05600  9748.39642  9736.04000   0.0000989
    18.05730  9746.47956  9892.13176   0.0000983
    18.05980  9742.80982  9942.24000   0.0000970
    18.06100  9741.05574 10069.64489   0.0000969
    18.06350  9737.41679  9752.99000   0.0000991
    18.06480  9735.53220  9885.32125   0.0000967
    18.06730  9731.92324  9816.25000   0.0000982
    18.06850  9730.19726  9904.45267   0.0000966
    18.07110  9726.47317  9501.65000   0.0001023
    18.07230  9724.76065  9752.61144   0.0000999
    18.07480  9721.20597  9829.03000   0.0000978
    18.07610  9719.36442  9859.32933   0.0000974
    18.07860  9715.83503  9821.75000   0.0000975
    18.07980  9714.14718  9718.43891   0.0000991
    18.08230  9710.64177  9686.06000   0.0000992
    18.08360  9708.82520  9953.02626   0.0000971
    18.08610  9705.34320  9497.13000   0.0001012
    18.08730  9703.67703  9570.79799   0.0001005
    18.08990  9700.07872  9880.20000   0.0000970
    18.09110  9698.42310  9992.80920   0.0000953
    18.09360  9694.98427  9545.90000   0.0001002
    18.09480  9693.33844  9761.80212   0.0000978
    18.09740  9689.78313  9820.22000   0.0000984
    18.09860  9688.14700  9874.18043   0.0000969
    18.10110  9706.80916  9467.40000   0.0001012
    18.10240  9705.27057  9722.25919   0.0000985
    18.10490  9700.05415  9883.09000   0.0000989
    18.10610  9698.67321  9720.84909   0.0000991
    18.10860  9695.81236  9750.97000   0.0000988
    18.10990  9694.33613  9891.36170   0.0000979
    18.11240  9691.51331  9694.91000   0.0000995
    18.11360  9690.16832  9917.37362   0.0000988
    18.11620  9687.27264  9711.62000   0.0000988
    18.11740  9685.94586  9517.56405   0.0001013
    18.11990  9683.20117  9793.73000   0.0000983
    18.12110  9681.89267 10095.74682   0.0000944
    18.12370  9679.08037  9881.43000   0.0000969
    18.12490  9677.79138  9510.22350   0.0001012
    18.12740  9675.12902  9950.06000   0.0000967
    18.12860  9673.85969  9751.09132   0.0000990
    18.13120  9671.13619  9601.70000   0.0001007
    18.13240  9669.88893  9579.45863   0.0001013
    18.13500  9667.21176  9686.93000   0.0000991
    18.13620  9665.98755  9712.96850   0.0000994
    18.13870  9663.45867  9569.64000   0.0001006
    18.13990  9662.25839  9632.74257   0.0001007
    18.14250  9659.67896  9692.34000   0.0000992
    18.14370  9658.50279  9764.53232   0.0000990
    18.14620  9656.07442  9718.12000   0.0000986
    18.14740  9654.92187  9709.62826   0.0000989
    18.15000  9652.45283  9866.93000   0.0000972
    18.15120  9651.32645  9935.84499   0.0000977
    18.15370  9649.00926  9593.00000   0.0001006
    18.15490  9647.90930  9414.85645   0.0001027
    18.15750  9645.56209  9803.83000   0.0000977
    18.15870  9644.49106  9809.48564   0.0000983
    18.16130  9642.21106  9623.49000   0.0000989
    18.16250  9641.17223  9510.99356   0.0001021
    18.16500  9639.04581  9784.06000   0.0000979
    18.16620  9638.04169 10021.94136   0.0000974
    18.16880  9635.90191  9685.48000   0.0000982
    18.17000  9634.93510  9589.53937   0.0001011
    18.17250  9632.95268  9886.72000   0.0000975
    18.17370  9632.02356  9812.52587   0.0000991
    18.17630  9630.04693  9495.73000   0.0001009
    18.17750  9629.15744  9553.17668   0.0001010
    18.18010  9627.27337  9918.18000   0.0000976
    18.18120  9626.49621  9875.22050   0.0000975
    18.18380  9624.70931  9585.85000   0.0001003
    18.18500  9623.90627  9534.40529   0.0001029
    18.18760  9622.22633 10028.40000   0.0000970
    18.18880  9621.47235  9693.28705   0.0000995
    18.19130  9619.96664  9781.59000   0.0000979
    18.19250  9619.26642  9580.85873   0.0001003
    18.19510  9617.82194  9872.00000   0.0000972
    18.19630  9617.18375  9867.18991   0.0000990
    18.19890  9615.87039  9706.99000   0.0000993
    18.20000  9615.34744  9910.83314   0.0000978
    18.20260  9614.17181  9804.37000   0.0000981
    18.20380  9613.67418  9713.23852   0.0001016
    18.20640  9612.65967  9529.06000   0.0001007
    18.20750  9612.27150  9771.91286   0.0000985
    18.21010  9611.42995  9686.02000   0.0001000
    18.21130  9611.08578 10013.34072   0.0000967
    18.21390  9610.43801  9481.29000   0.0001007
    18.21510  9610.18375  9749.79123   0.0001008
    18.21760  9609.76358  9752.47000   0.0000974
    18.21880  9609.60352  9704.46787   0.0000999
    18.22140  9609.40073  9724.98000   0.0000984
    18.22260  9609.35135  9534.44530   0.0001022
    18.22520  9609.40866 10012.20000   0.0000961
    18.22630  9609.48347  9849.33859   0.0000980
    18.22890  9609.80953  9554.25000   0.0001002
    18.23010  9610.03793  9571.04801   0.0001010
    18.23270  9610.67490  9985.23000   0.0000950
    18.23380  9611.03584  9873.72039   0.0000989
    18.23640  9612.02384  9530.89000   0.0001006
    18.23760  9612.58533  9656.92436   0.0001008
    18.24020  9613.98049  9690.26000   0.0000991
    18.24140  9614.73405  9855.04901   0.0000980
    18.24400  9616.58995  9537.87000   0.0001018
    18.24510  9617.47394  9558.96711   0.0001018
    18.24770  9619.20721  9602.76000   0.0001021
    18.24890  9620.41442  9667.04511   0.0000997
    18.25150  9623.38523  9594.68000   0.0001008
    18.25260  9624.73889  9595.34980   0.0001002
    18.25520  9628.37191  9677.21000   0.0000985
    18.25640  9630.19411  9604.61049   0.0001011
    18.25900  9634.58081  9507.21000   0.0001016
    18.26010  9636.61941  9485.91171   0.0001025
    18.26270  9641.83532  9544.19000   0.0001000
    18.26390  9644.52940  9628.76227   0.0001006
    18.26650  9650.77893  9494.94000   0.0001000
    18.26770  9653.99194  9319.11937   0.0001043
    18.27030  9661.46678  9878.38000   0.0000960
    18.27140  9664.94849  9764.33230   0.0000992
    18.27400  9673.83999  9504.41000   0.0000998
    18.27520  9678.31290  9423.60710   0.0001036
    18.27780  9688.92143  9851.74000   0.0000964
    18.27890  9693.74548  9658.76449   0.0001001
    18.28150  9706.36808  9561.18000   0.0000997
    18.28270  9712.59112  9450.54909   0.0001021
    18.28530  9727.69710  9704.61000   0.0000985
    18.28640  9734.55304  9876.62061   0.0000975
    18.28910  9753.22379  9513.75000   0.0001009
    18.29020  9761.53309  9702.61774   0.0000995
    18.29280  9782.98180  9701.16000   0.0000982
    18.29400  9794.03126  9707.80812   0.0000994
    18.29660  9819.89652  9637.93000   0.0000999
    18.29770  9832.27875  9503.60302   0.0001008
    18.30030  9863.76498  9742.47000   0.0000982
    18.30150  9880.07306  9808.13554   0.0000979
    18.30410  9918.88702  9715.88000   0.0000983
    18.30520  9937.14860  9429.05750   0.0001022
    18.30790  9987.25332  9857.70000   0.0000972
    18.30900 10009.84307  9852.58883   0.0000988
    18.31160 10070.52917  9580.96000   0.0001000
    18.31270 10098.44292  9608.44077   0.0001004
    18.31540 10178.95446  9963.76000   0.0000956
    18.31650 10215.01053  9833.67743   0.0000984
    18.31910 10314.80369  9550.89000   0.0000995
    18.32030 10367.00763  9705.88798   0.0000987
    18.32290 10498.38070  9975.53000   0.0000962
    18.32400 10563.83896 10230.45678   0.0000934
    18.32660 10740.88538  9954.65000   0.0000962
    18.32780 10843.93642 10283.26069   0.0000938
    18.33040 11108.54206 10693.80000   0.0000889
    18.33150 11258.56966 10722.79320   0.0000893
    18.33420 11735.51238 10750.40000   0.0000888
    18.33530 12018.59978 11257.73278   0.0000859
    18.33790 12977.76493 12376.40000   0.0000771
    18.33900 13551.99410 13091.36842   0.0000731
    18.34170 15743.22366 14425.90000   0.0000653
    18.34280 16927.73762 15853.87277   0.0000603
    18.34540 21116.48091 19623.00000   0.0000485
    18.34660 23499.53515 21908.32064   0.0000431
    18.34920 30315.19133 25482.90000   0.0000367
    18.35030 33612.19888 27664.94648   0.0000338
    18.35300 42179.86052 31437.10000   0.0000294
    18.35410 45523.26048 33274.06140   0.0000283
    18.35670 51742.19328 33605.10000   0.0000279
    18.35780 52670.61901 32910.93454   0.0000285
    18.36050 51824.34661 32994.40000   0.0000284
    18.36160 49557.05638 31674.44307   0.0000295
    18.36420 42477.45471 29158.00000   0.0000324
    18.36540 38687.37589 26720.07658   0.0000355
    18.36800 30602.67096 23415.30000   0.0000402
    18.36910 27512.18283 20397.70889   0.0000465
    18.37180 21296.27169 16829.40000   0.0000564
    18.37290 19241.49703 14971.20747   0.0000637
    18.37550 15819.81749 13691.30000   0.0000695
    18.37660 14700.06711 12414.01831   0.0000774
    18.37930 12991.53237 11427.70000   0.0000844
    18.38040 12497.44714 11092.82058   0.0000868
    18.38300 11719.30361 10848.40000   0.0000881
    18.38410 11495.98191 10859.70333   0.0000892
    18.38680 11076.23595 10271.40000   0.0000937
    18.38790 10954.72162 10066.34464   0.0000953
    18.39060 10700.73681 10146.90000   0.0000944
    18.39170 10620.57007  9985.80869   0.0000965
    18.39430 10452.00921  9720.99000   0.0000974
    18.39540 10391.99507  9688.32668   0.0000995
    18.39810 10262.93664  9800.52000   0.0000990
    18.39920 10217.27370  9980.90832   0.0000964
    18.40180 10122.89025  9491.73000   0.0001020
    18.40290 10087.09551  9556.27691   0.0000999
    18.40560 10011.50307  9441.26000   0.0001003
    18.40670  9983.57068  9579.45863   0.0001003
    18.40930  9927.08691  9531.40000   0.0001015
    18.41040  9905.77462  9577.24846   0.0001007
    18.41310  9860.64921  9671.15000   0.0001001
    18.41420  9845.07975  9625.51203   0.0001018
    18.41690  9813.02680  9552.13000   0.0001003
    18.41800  9803.16100  9600.17016   0.0001008
    18.42060  9786.39116  9725.23000   0.0000992
    18.42170  9782.92285  9606.81065   0.0000997
    18.42440  9785.12390  9703.05000   0.0000983
    18.42550  9790.30294  9798.50483   0.0000977
    18.42810  9819.36844  9852.51000   0.0000966
    18.42920  9837.15386  9898.50223   0.0000980
    18.43190  9906.75044  9759.14000   0.0000978
    18.43300  9944.10660  9951.20613   0.0000969
    18.43570 10066.92526 10471.20000   0.0000916
    18.43670 10124.80089 10470.27452   0.0000931
    18.43940 10311.02293 10677.10000   0.0000889
    18.44050 10406.26908 10790.59822   0.0000894
    18.44320 10668.05723 11661.70000   0.0000817
    18.44430 10793.22681 11681.66413   0.0000832
    18.44690 11113.65537 12262.50000   0.0000770
    18.44800 11261.13311 12651.23586   0.0000757
    18.45070 11641.67596 13432.70000   0.0000708
    18.45180 11800.41247 13743.81668   0.0000695
    18.45450 12185.40223 13662.50000   0.0000700
    18.45550 12323.39359 13805.02121   0.0000692
    18.45820 12652.69658 14229.40000   0.0000670
    18.45930 12772.70149 14234.85300   0.0000671
    18.46200 12977.90730 13656.70000   0.0000704
    18.46310 13034.43331 13689.21264   0.0000698
    18.46570 13070.21902 13345.70000   0.0000722
    18.46680 13045.85722 13178.17484   0.0000725
    18.46950 12903.87240 12718.50000   0.0000763
    18.47060 12804.80156 12490.82399   0.0000765
    18.47330 12511.26373 12330.70000   0.0000781
    18.47430 12377.29166 12268.10752   0.0000780
    18.47700 11993.54741 11704.20000   0.0000825
    18.47810 11828.22790 11476.94899   0.0000852
    18.48080 11419.05698 11304.10000   0.0000848
    18.48180 11270.43278 11280.73448   0.0000849
    18.48450 10888.49514 10773.50000   0.0000895
    18.48560 10742.02192 10603.78440   0.0000917
    18.48830 10421.23931 10326.70000   0.0000933
    18.48940 10301.23286 10377.66767   0.0000935
    18.49210 10054.94097 10051.60000   0.0000957
    18.49310  9974.12452  9826.63691   0.0001008
    18.49580  9794.74263  9712.22000   0.0000995
    18.49690  9734.31667  9711.56840   0.0000989
    18.49960  9612.61174  9451.10000   0.0001020
    18.50060  9577.62526  9292.98744   0.0001031
    18.50330  9497.98197  9708.49000   0.0000995
    18.50440  9474.22168  9527.46478   0.0001020
    18.50710  9425.04684  9435.75000   0.0001018
    18.50810  9411.26857  9250.95433   0.0001040
    18.51080  9380.56649  9460.25000   0.0001046
    18.51190  9370.60763  9496.71251   0.0001007
    18.51460  9350.79574  9333.91000   0.0001038
    18.51570  9344.00826  9360.81245   0.0001028
    18.51840  9330.15946  9529.86000   0.0000999
    18.51940  9325.55423  9354.42198   0.0001032
    18.52210  9314.87928  9508.82000   0.0001017
    18.52320  9310.87209  9341.39102   0.0001033
    18.52590  9301.96542  9555.00000   0.0001004
    18.52690  9298.87630  9497.29255   0.0001014
    18.52960  9291.01914  9109.99000   0.0001053
    18.53070  9288.00188  9260.03500   0.0001046
[truncated: 1,583,989 more chars]
