# Supplementary material for: A co-crystal between benzene and ethane: a potential evaporite material for Saturn’s moon Titan
Source: IUCrJ. 2016 Mar 30;3(Pt 3):192–9. doi: 10.1107/S2052252516002815 (PMC4856141; doi:10.1107/S2052252516002815)
Supplement: Supplementary file 2 [file m-03-00192-sup2.txt]

#==============================================================================
data_benzene_ethane_cocrystal_optimized
#==============================================================================
_cell_length_a       15.8881
_cell_length_b       15.8881
_cell_length_c       5.52022
_cell_angle_alpha    90
_cell_angle_beta     90
_cell_angle_gamma    120

_symmetry_space_group_name_H-M    P 1
_symmetry_int_tables_number       1

loop_
  _symmetry_equiv_pos_as_xyz
  'x, y, z'

loop_
  _atom_site_label
  _atom_site_occupancy
  _atom_site_fract_x
  _atom_site_fract_y
  _atom_site_fract_z
  _atom_site_thermal_displace_type
  _atom_site_B_iso_or_equiv
  _atom_site_type_symbol
  C1       1.0000 0.54826  0.99739  0.79113  Biso   1.000  C
  C2       1.0000 0.45174  0.00261  0.20887  Biso   1.000  C
  C3       1.0000 0.00261  0.55087  0.79113  Biso   1.000  C
  C4       1.0000 0.99739  0.44913  0.20887  Biso   1.000  C
  C5       1.0000 0.44913  0.45174  0.79113  Biso   1.000  C
  C6       1.0000 0.55087  0.54826  0.20887  Biso   1.000  C
  C7       1.0000 0.21493  0.33072  0.12447  Biso   1.000  C
  C8       1.0000 0.11841  0.33594  0.54220  Biso   1.000  C
  C9       1.0000 0.66928  0.88420  0.12447  Biso   1.000  C
  C10      1.0000 0.66406  0.78246  0.54220  Biso   1.000  C
  C11      1.0000 0.11580  0.78507  0.12447  Biso   1.000  C
  C12      1.0000 0.21754  0.88159  0.54220  Biso   1.000  C
  C13      1.0000 0.88159  0.66406  0.45780  Biso   1.000  C
  C14      1.0000 0.78507  0.66928  0.87553  Biso   1.000  C
  C15      1.0000 0.33594  0.21754  0.45780  Biso   1.000  C
  C16      1.0000 0.33072  0.11580  0.87553  Biso   1.000  C
  C17      1.0000 0.78246  0.11841  0.45780  Biso   1.000  C
  C18      1.0000 0.88420  0.21493  0.87553  Biso   1.000  C
  C19      1.0000 0.45210  0.92493  0.83240  Biso   1.000  C
  C20      1.0000 0.54790  0.07507  0.16760  Biso   1.000  C
  C21      1.0000 0.07507  0.52717  0.83240  Biso   1.000  C
  C22      1.0000 0.92493  0.47283  0.16760  Biso   1.000  C
  C23      1.0000 0.47283  0.54790  0.83240  Biso   1.000  C
  C24      1.0000 0.52717  0.45210  0.16760  Biso   1.000  C
  C25      1.0000 0.11877  0.25826  0.16573  Biso   1.000  C
  C26      1.0000 0.21456  0.40840  0.50094  Biso   1.000  C
  C27      1.0000 0.74174  0.86051  0.16573  Biso   1.000  C
  C28      1.0000 0.59160  0.80616  0.50094  Biso   1.000  C
  C29      1.0000 0.13949  0.88123  0.16573  Biso   1.000  C
  C30      1.0000 0.19384  0.78544  0.50094  Biso   1.000  C
  C31      1.0000 0.78544  0.59160  0.49906  Biso   1.000  C
  C32      1.0000 0.88123  0.74174  0.83427  Biso   1.000  C
  C33      1.0000 0.40840  0.19384  0.49906  Biso   1.000  C
  C34      1.0000 0.25826  0.13949  0.83427  Biso   1.000  C
  C35      1.0000 0.80616  0.21456  0.49906  Biso   1.000  C
  C36      1.0000 0.86051  0.11877  0.83427  Biso   1.000  C
  C37      1.0000 0.59629  0.07259  0.95863  Biso   1.000  C
  C38      1.0000 0.40371  0.92741  0.04137  Biso   1.000  C
  C39      1.0000 0.92741  0.52371  0.95863  Biso   1.000  C
  C40      1.0000 0.07259  0.47629  0.04137  Biso   1.000  C
  C41      1.0000 0.47629  0.40371  0.95863  Biso   1.000  C
  C42      1.0000 0.52371  0.59629  0.04137  Biso   1.000  C
  C43      1.0000 0.26296  0.40592  0.29196  Biso   1.000  C
  C44      1.0000 0.07037  0.26075  0.37470  Biso   1.000  C
  C45      1.0000 0.59408  0.85704  0.29196  Biso   1.000  C
  C46      1.0000 0.73925  0.80963  0.37470  Biso   1.000  C
  C47      1.0000 0.14296  0.73704  0.29196  Biso   1.000  C
  C48      1.0000 0.19037  0.92963  0.37470  Biso   1.000  C
  C49      1.0000 0.92963  0.73925  0.62530  Biso   1.000  C
  C50      1.0000 0.73704  0.59408  0.70804  Biso   1.000  C
  C51      1.0000 0.26075  0.19037  0.62530  Biso   1.000  C
  C52      1.0000 0.40592  0.14296  0.70804  Biso   1.000  C
  C53      1.0000 0.80963  0.07037  0.62530  Biso   1.000  C
  C54      1.0000 0.85704  0.26296  0.70804  Biso   1.000  C
  C55      1.0000 0.00000  0.00000  0.36196  Biso   1.000  C
  C56      1.0000 0.00000  0.00000  0.63804  Biso   1.000  C
  C57      1.0000 0.66667  0.33333  0.69529  Biso   1.000  C
  C58      1.0000 0.66667  0.33333  0.97138  Biso   1.000  C
  C59      1.0000 0.33333  0.66667  0.02862  Biso   1.000  C
  C60      1.0000 0.33333  0.66667  0.30471  Biso   1.000  C
  H1       1.0000 0.41392  0.00443  0.37161  Biso   1.000  H
  H2       1.0000 0.58608  0.99557  0.62839  Biso   1.000  H
  H3       1.0000 0.99557  0.40949  0.37161  Biso   1.000  H
  H4       1.0000 0.00443  0.59051  0.62839  Biso   1.000  H
  H5       1.0000 0.59051  0.58608  0.37161  Biso   1.000  H
  H6       1.0000 0.40949  0.41392  0.62839  Biso   1.000  H
  H7       1.0000 0.08059  0.33777  0.70494  Biso   1.000  H
  H8       1.0000 0.25275  0.32890  0.96172  Biso   1.000  H
  H9       1.0000 0.66223  0.74282  0.70494  Biso   1.000  H
  H10      1.0000 0.67110  0.92384  0.96172  Biso   1.000  H
  H11      1.0000 0.25718  0.91941  0.70494  Biso   1.000  H
  H12      1.0000 0.07616  0.74725  0.96172  Biso   1.000  H
  H13      1.0000 0.74725  0.67110  0.03828  Biso   1.000  H
  H14      1.0000 0.91941  0.66223  0.29506  Biso   1.000  H
  H15      1.0000 0.32890  0.07616  0.03828  Biso   1.000  H
  H16      1.0000 0.33777  0.25718  0.29506  Biso   1.000  H
  H17      1.0000 0.92384  0.25275  0.03828  Biso   1.000  H
  H18      1.0000 0.74282  0.08059  0.29506  Biso   1.000  H
  H19      1.0000 0.58535  0.13329  0.29957  Biso   1.000  H
  H20      1.0000 0.41465  0.86671  0.70043  Biso   1.000  H
  H21      1.0000 0.86671  0.45206  0.29957  Biso   1.000  H
  H22      1.0000 0.13329  0.54794  0.70043  Biso   1.000  H
  H23      1.0000 0.54794  0.41465  0.29957  Biso   1.000  H
  H24      1.0000 0.45206  0.58535  0.70043  Biso   1.000  H
  H25      1.0000 0.25202  0.46662  0.63290  Biso   1.000  H
  H26      1.0000 0.08132  0.20004  0.03377  Biso   1.000  H
  H27      1.0000 0.53338  0.78539  0.63290  Biso   1.000  H
  H28      1.0000 0.79996  0.88127  0.03377  Biso   1.000  H
  H29      1.0000 0.21461  0.74798  0.63290  Biso   1.000  H
  H30      1.0000 0.11873  0.91868  0.03377  Biso   1.000  H
  H31      1.0000 0.91868  0.79996  0.96623  Biso   1.000  H
  H32      1.0000 0.74798  0.53338  0.36710  Biso   1.000  H
  H33      1.0000 0.20004  0.11873  0.96623  Biso   1.000  H
  H34      1.0000 0.46662  0.21461  0.36710  Biso   1.000  H
  H35      1.0000 0.88127  0.08132  0.96623  Biso   1.000  H
  H36      1.0000 0.78539  0.25202  0.36710  Biso   1.000  H
  H37      1.0000 0.32863  0.87116  0.07487  Biso   1.000  H
  H38      1.0000 0.67137  0.12884  0.92513  Biso   1.000  H
  H39      1.0000 0.12884  0.45747  0.07487  Biso   1.000  H
  H40      1.0000 0.87116  0.54253  0.92513  Biso   1.000  H
  H41      1.0000 0.54253  0.67137  0.07487  Biso   1.000  H
  H42      1.0000 0.45747  0.32863  0.92513  Biso   1.000  H
  H43      1.0000 0.99530  0.20449  0.40821  Biso   1.000  H
  H44      1.0000 0.33804  0.46218  0.25846  Biso   1.000  H
  H45      1.0000 0.79551  0.79081  0.40821  Biso   1.000  H
  H46      1.0000 0.53782  0.87586  0.25846  Biso   1.000  H
  H47      1.0000 0.20919  0.00470  0.40821  Biso   1.000  H
  H48      1.0000 0.12414  0.66196  0.25846  Biso   1.000  H
  H49      1.0000 0.66196  0.53782  0.74154  Biso   1.000  H
  H50      1.0000 0.00470  0.79551  0.59179  Biso   1.000  H
  H51      1.0000 0.46218  0.12414  0.74154  Biso   1.000  H
  H52      1.0000 0.20449  0.20919  0.59179  Biso   1.000  H
  H53      1.0000 0.87586  0.33804  0.74154  Biso   1.000  H
  H54      1.0000 0.79081  0.99530  0.59179  Biso   1.000  H
  H55      1.0000 0.94902  0.02147  0.28990  Biso   1.000  H
  H56      1.0000 0.05098  0.97853  0.71010  Biso   1.000  H
  H57      1.0000 0.97853  0.92755  0.28990  Biso   1.000  H
  H58      1.0000 0.02147  0.07245  0.71010  Biso   1.000  H
  H59      1.0000 0.07245  0.05098  0.28990  Biso   1.000  H
  H60      1.0000 0.92755  0.94902  0.71010  Biso   1.000  H
  H61      1.0000 0.61569  0.35481  0.62323  Biso   1.000  H
  H62      1.0000 0.71765  0.31186  0.04344  Biso   1.000  H
  H63      1.0000 0.64519  0.26088  0.62323  Biso   1.000  H
  H64      1.0000 0.68814  0.40579  0.04344  Biso   1.000  H
  H65      1.0000 0.73912  0.38431  0.62323  Biso   1.000  H
  H66      1.0000 0.59421  0.28235  0.04344  Biso   1.000  H
  H67      1.0000 0.28235  0.68814  0.95656  Biso   1.000  H
  H68      1.0000 0.38431  0.64519  0.37677  Biso   1.000  H
  H69      1.0000 0.31186  0.59421  0.95656  Biso   1.000  H
  H70      1.0000 0.35481  0.73912  0.37677  Biso   1.000  H
  H71      1.0000 0.40579  0.71765  0.95656  Biso   1.000  H
  H72      1.0000 0.26088  0.61569  0.37677  Biso   1.000  H
